# Supplementary material for: Development and validation of a deep learning–based assessment tool for teacher leadership: A case study from Xinjiang, China
Source: PLoS One. 2025 Sep 2;20(9):e0331560. doi: 10.1371/journal.pone.0331560 (PMC12404476; doi:10.1371/journal.pone.0331560)
Supplement: S1 Data — (XLSX) [file pone.0331560.s001.xlsx]

## Sheet: Sheet1
number	Gender	Ethnicity	Age	Teaching Experience	Major studied	Graduated from Normal University	Education	Professional Title	Educational Stage	Region	1. I have a clear plan for my future professional development.	2. In my own professional development, I need to enhance myself through training, peer communication, and other means.	3. I believe that research topics are important and can change the way education and teaching are conducted.	4. I prioritize leading the way in information technology and encourage students to appropriately obtain practical resources online.	5. I try to lead and effectively interact with individuals from different backgrounds, ethnicities, and cultures simultaneously.	6. I value the cultivation of Chinese traditional culture in students and emphasize the development of their multicultural abilities.	7. I foster a culture of trust, inclusiveness, and reflection, encouraging different viewpoints to clash with each other.	8. I have clear goals and strategies for home-school cooperation, achieving effective interaction between home and school.	9. I understand the backgrounds of different students and strive to ensure fair development for all students.	10. I often discuss various educational issues with colleagues and communicate with parents.	11. I frequently communicate with parents to jointly solve various issues related to student development.	12. I strive to garner more assistance and resources from parents and communities to achieve the school's development goals.	13. My words and actions can influence changes in parents.	14. You have a very good understanding of teacher leadership.	15. You possess teacher leadership.	16. There are teacher leadership behaviors present in your school.
1	male	The Han nationality	31-40 years	6-10 years	Science and engineering	Yes	Master's degree	Intermediate	Junior High School	Xinjiang Production and Construction Corps	relatively compliance	relatively compliance	relatively compliance	relatively compliance	basic compliance	complete compliance	relatively compliance	relatively compliance	relatively compliance	relatively compliance	relatively compliance	basic compliance	basic compliance	basic compliance	basic compliance	relatively compliance
2	Female	The Han nationality	20-30 years	5 years and below	Science and engineering	Yes	Bachelor's degree	Junior	Primary School	Urumqi City	basic compliance	relatively compliance	relatively compliance	relatively compliance	basic compliance	relatively compliance	relatively compliance	basic compliance	relatively compliance	relatively compliance	basic compliance	basic compliance	relatively compliance	basic compliance	basic compliance	relatively compliance
3	Female	The Han nationality	20-30 years	5 years and below	Arts and sports	No	College	Junior	Primary School	Southern Xinjiang	basic compliance	complete compliance	basic compliance	relatively compliance	complete compliance	complete compliance	complete compliance	relatively compliance	complete compliance	relatively compliance	relatively compliance	complete compliance	relatively compliance	relatively compliance	relatively compliance	basic compliance
4	Female	The Han nationality	31-40 years	11-20 years	Humanities	Yes	Bachelor's degree	Intermediate	High School	Northern Xinjiang	relatively compliance	complete compliance	relatively compliance	relatively compliance	relatively compliance	relatively compliance	relatively compliance	relatively compliance	relatively compliance	relatively compliance	relatively compliance	relatively compliance	relatively compliance	basic compliance	relatively compliance	relatively compliance
5	male	The Han nationality	31-40 years	11-20 years	Humanities	No	College	Intermediate	Primary School	Southern Xinjiang	basic compliance	relatively compliance	basic compliance	complete compliance	relatively compliance	relatively compliance	relatively compliance	complete compliance	complete compliance	complete compliance	complete compliance	complete compliance	relatively compliance	complete compliance	relatively compliance	relatively compliance
6	male	The Uyghur	41-50 years	11-20 years	Humanities	Yes	Bachelor's degree	Junior	Junior High School	Southern Xinjiang	relatively compliance	complete compliance	relatively compliance	complete compliance	relatively compliance	complete compliance	relatively compliance	relatively compliance	relatively compliance	relatively compliance	relatively compliance	relatively compliance	relatively compliance	relatively compliance	relatively compliance	complete compliance
7	Female	The Han nationality	31-40 years	6-10 years	Humanities	Yes	Bachelor's degree	Junior	Primary School	Urumqi City	relatively compliance	complete compliance	complete compliance	relatively compliance	relatively compliance	relatively compliance	relatively compliance	complete compliance	complete compliance	complete compliance	complete compliance	complete compliance	relatively compliance	relatively compliance	relatively compliance	basic non-compliance
8	Female	The Han nationality	31-40 years	6-10 years	Humanities	Yes	Bachelor's degree	Junior	Junior High School	Southern Xinjiang	relatively compliance	complete compliance	relatively compliance	complete compliance	complete compliance	relatively compliance	complete compliance	basic compliance	basic compliance	basic compliance	basic compliance	basic compliance	relatively compliance	basic compliance	relatively compliance	relatively compliance
9	Female	The Han nationality	31-40 years	6-10 years	Science and engineering	No	Bachelor's degree	Intermediate	Primary School	Xinjiang Production and Construction Corps	complete compliance	complete compliance	complete compliance	complete compliance	complete compliance	complete compliance	complete compliance	complete compliance	complete compliance	relatively compliance	relatively compliance	relatively compliance	complete compliance	complete compliance	relatively compliance	relatively compliance
10	Female	The Han nationality	31-40 years	6-10 years	Humanities	Yes	Master's degree	Intermediate	Junior High School	Northern Xinjiang	basic compliance	complete compliance	complete compliance	complete compliance	basic compliance	basic compliance	basic compliance	relatively compliance	relatively compliance	relatively compliance	relatively compliance	basic compliance	basic compliance	relatively compliance	basic compliance	relatively compliance
11	male	The Han nationality	31-40 years	11-20 years	Arts and sports	Yes	Bachelor's degree	Junior	Junior High School	Northern Xinjiang	relatively compliance	relatively compliance	relatively compliance	relatively compliance	relatively compliance	relatively compliance	relatively compliance	relatively compliance	relatively compliance	relatively compliance	relatively compliance	relatively compliance	relatively compliance	basic compliance	relatively compliance	relatively compliance
12	Female	The Han nationality	31-40 years	6-10 years	Science and engineering	No	Master's degree	Senior	High School	Northern Xinjiang	relatively compliance	relatively compliance	complete compliance	complete compliance	basic compliance	relatively compliance	relatively compliance	basic compliance	relatively compliance	relatively compliance	relatively compliance	relatively compliance	basic compliance	basic compliance	basic compliance	basic compliance
13	male	The Kazakh	31-40 years	6-10 years	Arts and sports	Yes	Bachelor's degree	Intermediate	Primary School	Northern Xinjiang	relatively compliance	complete compliance	relatively compliance	relatively compliance	basic compliance	relatively compliance	relatively compliance	relatively compliance	relatively compliance	relatively compliance	relatively compliance	relatively compliance	basic compliance	basic compliance	basic compliance	basic compliance
14	Female	The Han nationality	31-40 years	11-20 years	Humanities	Yes	Bachelor's degree	Junior	Junior High School	Southern Xinjiang	relatively compliance	relatively compliance	relatively compliance	relatively compliance	relatively compliance	relatively compliance	relatively compliance	relatively compliance	relatively compliance	relatively compliance	relatively compliance	relatively compliance	basic compliance	relatively compliance	relatively compliance	relatively compliance
15	Female	The Han nationality	31-40 years	11-20 years	Science and engineering	Yes	Bachelor's degree	Intermediate	Junior High School	Urumqi City	complete compliance	complete compliance	complete compliance	complete compliance	complete compliance	complete compliance	complete compliance	complete compliance	complete compliance	complete compliance	complete compliance	complete compliance	complete compliance	basic compliance	relatively compliance	relatively compliance
16	Female	The Han nationality	41-50 years	20 years and above	Humanities	Yes	Bachelor's degree	Senior	Junior High School	Urumqi City	relatively compliance	relatively compliance	relatively compliance	basic compliance	relatively compliance	relatively compliance	relatively compliance	relatively compliance	relatively compliance	relatively compliance	relatively compliance	relatively compliance	relatively compliance	basic compliance	relatively compliance	basic non-compliance
17	Female	The Han nationality	20-30 years	5 years and below	Humanities	Yes	Bachelor's degree	Junior	Junior High School	Southern Xinjiang	relatively compliance	complete compliance	relatively compliance	relatively compliance	relatively compliance	relatively compliance	relatively compliance	relatively compliance	relatively compliance	relatively compliance	relatively compliance	relatively compliance	relatively compliance	relatively compliance	basic non-compliance	relatively compliance
18	Female	The Han nationality	41-50 years	20 years and above	Humanities	Yes	Bachelor's degree	Senior	Junior High School	Xinjiang Production and Construction Corps	complete compliance	complete compliance	complete compliance	relatively compliance	relatively compliance	complete compliance	complete compliance	complete compliance	complete compliance	complete compliance	relatively compliance	complete compliance	complete compliance	basic compliance	complete compliance	relatively compliance
19	Female	The Han nationality	41-50 years	11-20 years	Science and engineering	Yes	Master's degree	Intermediate	Primary School	Urumqi City	relatively compliance	relatively compliance	basic compliance	relatively compliance	relatively compliance	relatively compliance	relatively compliance	relatively compliance	relatively compliance	basic compliance	basic compliance	basic compliance	basic compliance	basic compliance	basic compliance	basic compliance
20	male	The Han nationality	41-50 years	11-20 years	Arts and sports	No	Bachelor's degree	Intermediate	Junior High School	Urumqi City	basic compliance	relatively compliance	basic compliance	relatively compliance	basic compliance	relatively compliance	basic compliance	relatively compliance	complete compliance	relatively compliance	basic compliance	relatively compliance	relatively compliance	basic compliance	basic compliance	basic compliance
21	Female	The Han nationality	41-50 years	20 years and above	Humanities	Yes	Bachelor's degree	Intermediate	Junior High School	Urumqi City	relatively compliance	complete compliance	relatively compliance	relatively compliance	complete compliance	complete compliance	complete compliance	complete compliance	complete compliance	complete compliance	complete compliance	relatively compliance	complete compliance	basic compliance	basic compliance	basic compliance
22	Female	The Han nationality	31-40 years	11-20 years	Humanities	Yes	Bachelor's degree	Intermediate	Primary School	Urumqi City	basic non-compliance	relatively compliance	relatively compliance	complete compliance	relatively compliance	relatively compliance	relatively compliance	complete compliance	relatively compliance	relatively compliance	relatively compliance	relatively compliance	relatively compliance	complete compliance	relatively compliance	relatively compliance
23	male	The Han nationality	41-50 years	20 years and above	Humanities	Yes	Bachelor's degree	Senior	High School	Urumqi City	basic compliance	relatively compliance	basic compliance	relatively compliance	relatively compliance	complete compliance	relatively compliance	relatively compliance	relatively compliance	relatively compliance	relatively compliance	relatively compliance	relatively compliance	basic compliance	basic compliance	relatively compliance
24	Female	The Han nationality	31-40 years	11-20 years	Humanities	Yes	Master's degree	Intermediate	High School	Northern Xinjiang	basic compliance	relatively compliance	relatively compliance	relatively compliance	relatively compliance	relatively compliance	relatively compliance	relatively compliance	relatively compliance	relatively compliance	relatively compliance	relatively compliance	basic compliance	relatively compliance	basic compliance	basic compliance
25	Female	The Uyghur	31-40 years	6-10 years	Science and engineering	Yes	Master's degree	Intermediate	High School	Southern Xinjiang	complete compliance	complete compliance	complete compliance	complete compliance	relatively compliance	complete compliance	complete compliance	complete compliance	complete compliance	complete compliance	complete compliance	complete compliance	relatively compliance	relatively compliance	relatively compliance	basic compliance
26	Female	The Han nationality	31-40 years	6-10 years	Humanities	Yes	Master's degree	Senior	Junior High School	Urumqi City	complete compliance	complete compliance	complete compliance	complete compliance	complete compliance	complete compliance	complete compliance	complete compliance	complete compliance	complete compliance	complete compliance	complete compliance	complete compliance	complete compliance	complete compliance	complete compliance
27	male	The Han nationality	20-30 years	6-10 years	Humanities	Yes	Bachelor's degree	Intermediate	High School	Urumqi City	basic compliance	basic compliance	relatively compliance	relatively compliance	complete compliance	complete compliance	relatively compliance	relatively compliance	complete compliance	complete compliance	complete compliance	relatively compliance	complete compliance	relatively compliance	relatively compliance	relatively compliance
28	Female	The Han nationality	31-40 years	6-10 years	Science and engineering	No	Bachelor's degree	Junior	Primary School	Urumqi City	complete compliance	complete compliance	complete compliance	complete compliance	complete compliance	complete compliance	complete compliance	complete compliance	complete compliance	complete compliance	complete compliance	complete compliance	complete compliance	complete compliance	complete compliance	complete compliance
29	Female	The Uyghur	31-40 years	6-10 years	Science and engineering	Yes	Bachelor's degree	Intermediate	Primary School	Eastern Xinjiang	complete compliance	complete compliance	relatively compliance	complete compliance	complete compliance	complete compliance	complete compliance	relatively compliance	complete compliance	complete compliance	relatively compliance	relatively compliance	relatively compliance	relatively compliance	relatively compliance	relatively compliance
30	male	The Uyghur	31-40 years	11-20 years	Science and engineering	No	Bachelor's degree	Intermediate	Primary School	Eastern Xinjiang	relatively compliance	complete compliance	complete compliance	complete compliance	complete compliance	complete compliance	complete compliance	complete compliance	complete compliance	complete compliance	complete compliance	complete compliance	complete compliance	complete compliance	complete compliance	relatively compliance
31	male	The Han nationality	20-30 years	5 years and below	Humanities	Yes	Bachelor's degree	None	Primary School	Urumqi City	relatively compliance	relatively compliance	complete compliance	relatively compliance	complete compliance	relatively compliance	relatively compliance	complete compliance	complete compliance	complete compliance	relatively compliance	relatively compliance	complete compliance	complete compliance	complete compliance	relatively compliance
32	Female	The Han nationality	20-30 years	6-10 years	Humanities	Yes	Master's degree	Junior	Vocational School	Urumqi City	relatively compliance	relatively compliance	relatively compliance	relatively compliance	relatively compliance	relatively compliance	relatively compliance	basic compliance	complete compliance	relatively compliance	relatively compliance	relatively compliance	relatively compliance	basic compliance	relatively compliance	basic non-compliance
33	Female	The Han nationality	31-40 years	6-10 years	Humanities	Yes	Master's degree	Junior	Junior High School	Urumqi City	relatively compliance	relatively compliance	relatively compliance	relatively compliance	relatively compliance	relatively compliance	relatively compliance	relatively compliance	relatively compliance	relatively compliance	relatively compliance	basic compliance	basic compliance	basic compliance	basic compliance	relatively compliance
34	Female	The Han nationality	31-40 years	6-10 years	Science and engineering	Yes	Master's degree	Intermediate	Junior High School	Urumqi City	complete compliance	complete compliance	complete compliance	basic compliance	basic compliance	relatively compliance	complete compliance	basic compliance	basic compliance	relatively compliance	basic compliance	relatively compliance	basic compliance	basic compliance	basic compliance	complete compliance
35	Female	The Han nationality	41-50 years	20 years and above	Humanities	Yes	Bachelor's degree	Senior	High School	Urumqi City	basic compliance	relatively compliance	complete compliance	relatively compliance	relatively compliance	complete compliance	relatively compliance	relatively compliance	relatively compliance	relatively compliance	relatively compliance	relatively compliance	relatively compliance	basic compliance	relatively compliance	basic compliance
36	Female	The Han nationality	31-40 years	11-20 years	Science and engineering	Yes	Bachelor's degree	Senior	High School	Northern Xinjiang	basic compliance	complete compliance	complete compliance	relatively compliance	basic non-compliance	basic compliance	basic compliance	basic compliance	basic compliance	basic compliance	basic compliance	basic compliance	basic compliance	relatively compliance	basic compliance	relatively compliance
37	Female	The Han nationality	31-40 years	11-20 years	Humanities	Yes	Doctoral degree	Senior	High School	Urumqi City	relatively compliance	relatively compliance	relatively compliance	relatively compliance	relatively compliance	relatively compliance	relatively compliance	relatively compliance	relatively compliance	relatively compliance	relatively compliance	relatively compliance	relatively compliance	basic non-compliance	relatively compliance	relatively compliance
38	Female	The Han nationality	41-50 years	11-20 years	Science and engineering	Yes	Bachelor's degree	Senior	Primary School	Urumqi City	relatively compliance	relatively compliance	relatively compliance	relatively compliance	relatively compliance	relatively compliance	relatively compliance	relatively compliance	relatively compliance	relatively compliance	relatively compliance	relatively compliance	relatively compliance	relatively compliance	relatively compliance	relatively compliance
39	Female	The Han nationality	31-40 years	6-10 years	Humanities	Yes	Master's degree	Intermediate	High School	Northern Xinjiang	relatively compliance	complete compliance	basic non-compliance	relatively compliance	relatively compliance	relatively compliance	complete compliance	relatively compliance	complete compliance	relatively compliance	relatively compliance	relatively compliance	relatively compliance	basic compliance	relatively compliance	basic compliance
40	Female	The Han nationality	31-40 years	11-20 years	Humanities	Yes	Master's degree	Intermediate	High School	Urumqi City	relatively compliance	complete compliance	complete compliance	complete compliance	complete compliance	complete compliance	relatively compliance	relatively compliance	complete compliance	relatively compliance	relatively compliance	relatively compliance	relatively compliance	relatively compliance	relatively compliance	complete compliance
41	Female	The Han nationality	31-40 years	11-20 years	Science and engineering	Yes	Bachelor's degree	Intermediate	High School	Northern Xinjiang	relatively compliance	complete compliance	relatively compliance	relatively compliance	relatively compliance	complete compliance	relatively compliance	relatively compliance	relatively compliance	relatively compliance	relatively compliance	relatively compliance	relatively compliance	basic compliance	relatively compliance	relatively compliance
42	Female	The Kazakh	20-30 years	5 years and below	Humanities	Yes	Bachelor's degree	None	High School	Northern Xinjiang	basic compliance	relatively compliance	relatively compliance	relatively compliance	relatively compliance	relatively compliance	relatively compliance	basic compliance	basic compliance	relatively compliance	basic compliance	basic compliance	basic compliance	basic compliance	basic compliance	basic compliance
43	Female	The Han nationality	31-40 years	11-20 years	Humanities	No	Bachelor's degree	Intermediate	Primary School	Urumqi City	relatively compliance	relatively compliance	basic compliance	basic compliance	relatively compliance	relatively compliance	relatively compliance	relatively compliance	basic compliance	basic compliance	relatively compliance	basic compliance	relatively compliance	basic compliance	relatively compliance	basic compliance
44	Female	The Kazakh	41-50 years	20 years and above	Science and engineering	Yes	Bachelor's degree	Intermediate	High School	Northern Xinjiang	relatively compliance	relatively compliance	relatively compliance	complete compliance	complete compliance	complete compliance	relatively compliance	relatively compliance	complete compliance	complete compliance	relatively compliance	complete compliance	relatively compliance	relatively compliance	relatively compliance	relatively compliance
45	Female	The Han nationality	31-40 years	11-20 years	Humanities	Yes	Bachelor's degree	Junior	Primary School	Urumqi City	complete compliance	complete compliance	complete compliance	complete compliance	complete compliance	complete compliance	complete compliance	complete compliance	complete compliance	complete compliance	complete compliance	complete compliance	complete compliance	complete compliance	complete compliance	complete compliance
46	Female	The Kazakh	41-50 years	20 years and above	Humanities	Yes	College	Intermediate	Junior High School	Northern Xinjiang	relatively compliance	relatively compliance	relatively compliance	relatively compliance	relatively compliance	relatively compliance	relatively compliance	relatively compliance	relatively compliance	relatively compliance	relatively compliance	relatively compliance	relatively compliance	relatively compliance	relatively compliance	relatively compliance
47	Female	The Kazakh	41-50 years	20 years and above	Humanities	Yes	Bachelor's degree	Intermediate	High School	Northern Xinjiang	relatively compliance	complete compliance	complete compliance	complete compliance	complete compliance	complete compliance	complete compliance	complete compliance	complete compliance	complete compliance	complete compliance	complete compliance	complete compliance	relatively compliance	complete compliance	basic compliance
48	Female	Other ethnicities	41-50 years	20 years and above	Arts and sports	Yes	Bachelor's degree	Senior	Primary School	Urumqi City	relatively compliance	relatively compliance	relatively compliance	relatively compliance	relatively compliance	relatively compliance	relatively compliance	relatively compliance	relatively compliance	relatively compliance	relatively compliance	relatively compliance	relatively compliance	relatively compliance	relatively compliance	relatively compliance
49	male	The Han nationality	41-50 years	20 years and above	Arts and sports	Yes	Bachelor's degree	Senior	Junior High School	Northern Xinjiang	complete compliance	complete compliance	complete compliance	complete compliance	complete compliance	complete compliance	basic compliance	complete compliance	complete compliance	complete compliance	complete compliance	complete compliance	complete compliance	complete compliance	complete compliance	complete compliance
50	Female	The Kazakh	31-40 years	6-10 years	Humanities	Yes	Master's degree	Intermediate	Junior High School	Urumqi City	complete compliance	complete compliance	complete compliance	complete compliance	complete compliance	complete compliance	complete compliance	complete compliance	complete compliance	complete compliance	complete compliance	complete compliance	complete compliance	complete compliance	complete compliance	complete compliance
51	Female	The Kazakh	20-30 years	5 years and below	Science and engineering	Yes	Bachelor's degree	Junior	High School	Urumqi City	basic compliance	relatively compliance	relatively compliance	relatively compliance	relatively compliance	relatively compliance	relatively compliance	relatively compliance	relatively compliance	relatively compliance	relatively compliance	relatively compliance	relatively compliance	basic compliance	basic compliance	basic compliance
52	Female	The Kazakh	20-30 years	5 years and below	Science and engineering	No	Bachelor's degree	None	Primary School	Northern Xinjiang	basic compliance	basic compliance	basic compliance	basic compliance	relatively compliance	relatively compliance	basic compliance	basic compliance	basic compliance	basic compliance	relatively compliance	relatively compliance	relatively compliance	relatively compliance	relatively compliance	relatively compliance
53	Female	The Uyghur	31-40 years	6-10 years	Humanities	No	Bachelor's degree	Junior	Junior High School	Urumqi City	relatively compliance	complete compliance	complete compliance	complete compliance	complete compliance	complete compliance	complete compliance	complete compliance	complete compliance	complete compliance	complete compliance	complete compliance	basic compliance	relatively compliance	relatively compliance	basic compliance
54	Female	The Kazakh	31-40 years	6-10 years	Humanities	Yes	Master's degree	Intermediate	Junior High School	Urumqi City	relatively compliance	complete compliance	complete compliance	complete compliance	complete compliance	complete compliance	complete compliance	complete compliance	complete compliance	complete compliance	complete compliance	complete compliance	complete compliance	complete compliance	complete compliance	complete compliance
55	male	The Han nationality	41-50 years	20 years and above	Science and engineering	Yes	Master's degree	Senior	High School	Urumqi City	relatively compliance	relatively compliance	relatively compliance	relatively compliance	relatively compliance	relatively compliance	relatively compliance	relatively compliance	relatively compliance	relatively compliance	relatively compliance	relatively compliance	complete compliance	complete compliance	relatively compliance	relatively compliance
56	Female	The Han nationality	41-50 years	20 years and above	Humanities	Yes	Bachelor's degree	Senior	Junior High School	Northern Xinjiang	basic compliance	complete compliance	complete compliance	complete compliance	complete compliance	complete compliance	complete compliance	relatively compliance	relatively compliance	relatively compliance	relatively compliance	relatively compliance	relatively compliance	relatively compliance	relatively compliance	relatively compliance
57	Female	The Kazakh	20-30 years	6-10 years	Science and engineering	Yes	Master's degree	Junior	High School	Urumqi City	relatively compliance	relatively compliance	relatively compliance	basic compliance	relatively compliance	relatively compliance	relatively compliance	relatively compliance	basic compliance	relatively compliance	basic compliance	basic compliance	relatively compliance	basic compliance	relatively compliance	basic compliance
58	male	The Han nationality	31-40 years	11-20 years	Arts and sports	Yes	Bachelor's degree	Intermediate	High School	Urumqi City	relatively compliance	relatively compliance	relatively compliance	complete compliance	complete compliance	complete compliance	complete compliance	complete compliance	complete compliance	relatively compliance	relatively compliance	complete compliance	complete compliance	complete compliance	complete compliance	relatively compliance
59	male	The Han nationality	31-40 years	6-10 years	Science and engineering	Yes	Bachelor's degree	Junior	High School	Urumqi City	complete compliance	complete compliance	complete compliance	complete compliance	complete compliance	complete compliance	complete compliance	complete compliance	complete compliance	complete compliance	complete compliance	complete compliance	complete compliance	complete compliance	complete compliance	complete compliance
60	Female	The Uyghur	51 years and above	20 years and above	Humanities	Yes	Bachelor's degree	Senior	Junior High School	Urumqi City	relatively compliance	complete compliance	complete compliance	relatively compliance	relatively compliance	complete compliance	complete compliance	complete compliance	complete compliance	complete compliance	complete compliance	complete compliance	complete compliance	complete compliance	complete compliance	complete compliance
61	Female	The Han nationality	31-40 years	6-10 years	Arts and sports	Yes	Bachelor's degree	Intermediate	Junior High School	Urumqi City	complete compliance	complete compliance	complete compliance	complete compliance	complete compliance	complete compliance	complete compliance	complete compliance	complete compliance	complete compliance	complete compliance	complete compliance	complete compliance	complete compliance	complete compliance	complete compliance
62	male	The Han nationality	20-30 years	5 years and below	Arts and sports	Yes	Master's degree	Intermediate	Primary School	Northern Xinjiang	complete compliance	complete compliance	complete compliance	complete compliance	complete compliance	complete compliance	complete compliance	complete compliance	relatively compliance	relatively compliance	relatively compliance	relatively compliance	complete compliance	complete compliance	relatively compliance	complete compliance
63	male	Other ethnicities	31-40 years	11-20 years	Humanities	Yes	Bachelor's degree	Intermediate	Primary School	Southern Xinjiang	complete compliance	complete compliance	complete compliance	complete compliance	complete compliance	complete compliance	complete compliance	complete compliance	complete compliance	complete compliance	complete compliance	complete compliance	relatively compliance	relatively compliance	relatively compliance	relatively compliance
64	Female	The Kazakh	20-30 years	5 years and below	Science and engineering	No	College	Junior	Vocational School	Northern Xinjiang	relatively compliance	relatively compliance	relatively compliance	relatively compliance	relatively compliance	relatively compliance	relatively compliance	relatively compliance	relatively compliance	relatively compliance	relatively compliance	relatively compliance	relatively compliance	relatively compliance	relatively compliance	relatively compliance
65	Female	The Han nationality	31-40 years	6-10 years	Science and engineering	Yes	Bachelor's degree	Intermediate	High School	Urumqi City	relatively compliance	relatively compliance	relatively compliance	complete compliance	complete compliance	complete compliance	complete compliance	complete compliance	complete compliance	complete compliance	complete compliance	complete compliance	complete compliance	complete compliance	basic compliance	complete compliance
66	Female	The Kazakh	41-50 years	11-20 years	Humanities	Yes	Bachelor's degree	Intermediate	Junior High School	Urumqi City	relatively compliance	relatively compliance	relatively compliance	relatively compliance	complete compliance	complete compliance	relatively compliance	relatively compliance	complete compliance	complete compliance	complete compliance	relatively compliance	complete compliance	relatively compliance	relatively compliance	relatively compliance
67	Female	The Han nationality	20-30 years	5 years and below	Humanities	Yes	Bachelor's degree	Junior	Junior High School	Urumqi City	complete compliance	relatively compliance	complete compliance	complete compliance	complete compliance	relatively compliance	complete compliance	relatively compliance	relatively compliance	relatively compliance	complete compliance	relatively compliance	relatively compliance	basic compliance	basic compliance	relatively compliance
68	male	The Han nationality	31-40 years	6-10 years	Humanities	Yes	Bachelor's degree	Intermediate	Primary School	Southern Xinjiang	complete compliance	complete compliance	complete compliance	relatively compliance	relatively compliance	relatively compliance	complete compliance	relatively compliance	complete compliance	complete compliance	complete compliance	complete compliance	relatively compliance	complete compliance	relatively compliance	relatively compliance
69	Female	The Kazakh	31-40 years	6-10 years	Humanities	Yes	Bachelor's degree	Intermediate	Junior High School	Urumqi City	complete compliance	complete compliance	complete compliance	complete compliance	complete compliance	complete compliance	complete compliance	complete compliance	complete compliance	complete compliance	complete compliance	complete compliance	complete compliance	relatively compliance	relatively compliance	basic compliance
70	male	The Han nationality	41-50 years	20 years and above	Science and engineering	Yes	Bachelor's degree	Senior	High School	Urumqi City	relatively compliance	relatively compliance	relatively compliance	relatively compliance	complete compliance	complete compliance	relatively compliance	relatively compliance	basic compliance	relatively compliance	relatively compliance	basic compliance	relatively compliance	basic compliance	basic compliance	relatively compliance
71	Female	The Han nationality	41-50 years	20 years and above	Science and engineering	Yes	Bachelor's degree	Senior	Junior High School	Urumqi City	basic non-compliance	relatively compliance	relatively compliance	complete compliance	basic compliance	relatively compliance	relatively compliance	relatively compliance	relatively compliance	relatively compliance	relatively compliance	relatively compliance	relatively compliance	relatively compliance	relatively compliance	relatively compliance
72	Female	The Kazakh	41-50 years	20 years and above	Arts and sports	Yes	Bachelor's degree	Senior	Junior High School	Urumqi City	complete compliance	complete compliance	basic compliance	relatively compliance	relatively compliance	relatively compliance	relatively compliance	relatively compliance	relatively compliance	relatively compliance	relatively compliance	relatively compliance	basic compliance	relatively compliance	relatively compliance	relatively compliance
73	Female	The Han nationality	41-50 years	11-20 years	Humanities	Yes	Bachelor's degree	Intermediate	High School	Urumqi City	relatively compliance	complete compliance	relatively compliance	complete compliance	relatively compliance	complete compliance	complete compliance	complete compliance	complete compliance	complete compliance	complete compliance	complete compliance	relatively compliance	relatively compliance	relatively compliance	relatively compliance
74	Female	The Kazakh	41-50 years	20 years and above	Humanities	Yes	Bachelor's degree	Intermediate	Junior High School	Urumqi City	relatively compliance	relatively compliance	relatively compliance	basic compliance	relatively compliance	relatively compliance	basic compliance	relatively compliance	relatively compliance	relatively compliance	relatively compliance	basic compliance	basic compliance	basic compliance	relatively compliance	basic compliance
75	Female	The Kazakh	51 years and above	20 years and above	Humanities	Yes	Bachelor's degree	Senior	Junior High School	Urumqi City	relatively compliance	relatively compliance	relatively compliance	relatively compliance	relatively compliance	relatively compliance	relatively compliance	relatively compliance	relatively compliance	relatively compliance	relatively compliance	relatively compliance	relatively compliance	complete compliance	complete compliance	relatively compliance
76	male	The Han nationality	31-40 years	11-20 years	Science and engineering	Yes	Bachelor's degree	Intermediate	Primary School	Southern Xinjiang	relatively compliance	relatively compliance	relatively compliance	relatively compliance	relatively compliance	relatively compliance	relatively compliance	relatively compliance	relatively compliance	relatively compliance	relatively compliance	relatively compliance	relatively compliance	relatively compliance	relatively compliance	relatively compliance
77	male	The Han nationality	41-50 years	11-20 years	Science and engineering	Yes	Bachelor's degree	Intermediate	Junior High School	Southern Xinjiang	complete compliance	relatively compliance	complete compliance	relatively compliance	complete compliance	complete compliance	relatively compliance	complete compliance	complete compliance	complete compliance	complete compliance	complete compliance	complete compliance	relatively compliance	complete compliance	relatively compliance
78	Female	The Han nationality	51 years and above	20 years and above	Arts and sports	No	College	Senior	Primary School	Urumqi City	relatively compliance	relatively compliance	basic compliance	relatively compliance	relatively compliance	relatively compliance	relatively compliance	relatively compliance	relatively compliance	relatively compliance	relatively compliance	relatively compliance	relatively compliance	basic compliance	basic compliance	basic compliance
79	male	The Han nationality	31-40 years	11-20 years	Humanities	Yes	Bachelor's degree	Intermediate	Primary School	Northern Xinjiang	relatively compliance	relatively compliance	relatively compliance	relatively compliance	basic compliance	complete compliance	complete compliance	relatively compliance	relatively compliance	relatively compliance	relatively compliance	relatively compliance	basic compliance	relatively compliance	relatively compliance	relatively compliance
80	Female	The Han nationality	20-30 years	5 years and below	Science and engineering	Yes	Bachelor's degree	None	Primary School	Urumqi City	relatively compliance	relatively compliance	relatively compliance	relatively compliance	relatively compliance	relatively compliance	relatively compliance	relatively compliance	relatively compliance	relatively compliance	relatively compliance	relatively compliance	relatively compliance	relatively compliance	relatively compliance	relatively compliance
81	Female	The Han nationality	41-50 years	20 years and above	Humanities	Yes	Bachelor's degree	Intermediate	High School	Southern Xinjiang	complete compliance	complete compliance	complete compliance	complete compliance	complete compliance	relatively compliance	relatively compliance	relatively compliance	relatively compliance	relatively compliance	complete compliance	complete compliance	complete compliance	complete compliance	complete compliance	complete compliance
82	Female	The Han nationality	31-40 years	6-10 years	Humanities	Yes	Master's degree	None	Primary School	Urumqi City	complete compliance	complete compliance	complete compliance	relatively compliance	complete compliance	complete compliance	complete compliance	complete compliance	complete compliance	complete compliance	complete compliance	complete compliance	complete compliance	complete compliance	complete compliance	complete compliance
83	Female	The Han nationality	20-30 years	5 years and below	Humanities	No	Bachelor's degree	Intermediate	Junior High School	Southern Xinjiang	relatively compliance	relatively compliance	complete compliance	relatively compliance	relatively compliance	relatively compliance	relatively compliance	relatively compliance	relatively compliance	relatively compliance	relatively compliance	relatively compliance	relatively compliance	relatively compliance	relatively compliance	relatively compliance
84	Female	The Han nationality	31-40 years	6-10 years	Humanities	Yes	Bachelor's degree	Junior	Primary School	Urumqi City	relatively compliance	relatively compliance	relatively compliance	relatively compliance	relatively compliance	relatively compliance	relatively compliance	relatively compliance	relatively compliance	relatively compliance	relatively compliance	relatively compliance	relatively compliance	relatively compliance	relatively compliance	relatively compliance
85	Female	The Han nationality	31-40 years	6-10 years	Humanities	Yes	Bachelor's degree	Intermediate	High School	Urumqi City	complete compliance	complete compliance	basic compliance	complete compliance	relatively compliance	complete compliance	basic compliance	basic compliance	complete compliance	complete compliance	complete compliance	complete non-compliance	relatively compliance	relatively compliance	basic compliance	complete compliance
86	Female	The Han nationality	20-30 years	5 years and below	Humanities	No	Bachelor's degree	None	Primary School	Urumqi City	basic compliance	relatively compliance	basic compliance	relatively compliance	relatively compliance	relatively compliance	complete compliance	basic compliance	relatively compliance	relatively compliance	relatively compliance	basic compliance	relatively compliance	basic compliance	basic compliance	relatively compliance
87	male	The Han nationality	31-40 years	11-20 years	Arts and sports	Yes	College	Intermediate	Junior High School	Southern Xinjiang	complete compliance	complete compliance	complete compliance	complete compliance	complete compliance	complete compliance	complete compliance	complete compliance	complete compliance	complete compliance	complete compliance	complete compliance	complete compliance	complete compliance	complete compliance	complete compliance
88	Female	The Han nationality	41-50 years	20 years and above	Humanities	Yes	College	Senior	Primary School	Southern Xinjiang	relatively compliance	relatively compliance	relatively compliance	complete compliance	complete compliance	complete compliance	basic non-compliance	complete compliance	relatively compliance	relatively compliance	relatively compliance	complete compliance	basic compliance	relatively compliance	relatively compliance	basic compliance
89	Female	Other ethnicities	41-50 years	11-20 years	Humanities	No	Bachelor's degree	Senior	Junior High School	Urumqi City	relatively compliance	relatively compliance	relatively compliance	relatively compliance	relatively compliance	relatively compliance	relatively compliance	relatively compliance	relatively compliance	relatively compliance	relatively compliance	relatively compliance	relatively compliance	basic compliance	relatively compliance	relatively compliance
90	male	The Han nationality	20-30 years	5 years and below	Arts and sports	Yes	Bachelor's degree	Junior	High School	Urumqi City	relatively compliance	relatively compliance	relatively compliance	relatively compliance	relatively compliance	relatively compliance	relatively compliance	relatively compliance	relatively compliance	relatively compliance	relatively compliance	relatively compliance	relatively compliance	relatively compliance	relatively compliance	relatively compliance
91	male	The Kazakh	31-40 years	6-10 years	Humanities	No	Master's degree	Intermediate	High School	Urumqi City	basic compliance	relatively compliance	relatively compliance	relatively compliance	relatively compliance	relatively compliance	relatively compliance	relatively compliance	relatively compliance	relatively compliance	relatively compliance	relatively compliance	relatively compliance	relatively compliance	relatively compliance	relatively compliance
92	male	The Han nationality	31-40 years	11-20 years	Science and engineering	No	Bachelor's degree	Intermediate	Primary School	Southern Xinjiang	relatively compliance	complete compliance	complete compliance	relatively compliance	complete compliance	complete compliance	complete compliance	relatively compliance	complete compliance	complete compliance	complete compliance	complete compliance	relatively compliance	complete compliance	complete compliance	complete compliance
93	Female	The Han nationality	41-50 years	11-20 years	Humanities	No	Bachelor's degree	Senior	High School	Urumqi City	complete compliance	complete compliance	complete compliance	relatively compliance	basic non-compliance	relatively compliance	complete compliance	relatively compliance	relatively compliance	complete compliance	complete compliance	relatively compliance	relatively compliance	complete compliance	complete compliance	basic non-compliance
94	Female	The Han nationality	41-50 years	11-20 years	Science and engineering	No	Bachelor's degree	Intermediate	Primary School	Southern Xinjiang	relatively compliance	relatively compliance	relatively compliance	basic compliance	relatively compliance	complete compliance	relatively compliance	relatively compliance	relatively compliance	relatively compliance	relatively compliance	relatively compliance	relatively compliance	basic compliance	basic compliance	basic compliance
95	male	The Uyghur	31-40 years	20 years and above	Humanities	Yes	College	Junior	Primary School	Southern Xinjiang	relatively compliance	relatively compliance	relatively compliance	relatively compliance	relatively compliance	relatively compliance	relatively compliance	relatively compliance	relatively compliance	relatively compliance	relatively compliance	relatively compliance	relatively compliance	relatively compliance	relatively compliance	relatively compliance
96	Female	The Kazakh	51 years and above	20 years and above	Humanities	Yes	Bachelor's degree	Intermediate	High School	Urumqi City	complete compliance	complete compliance	complete compliance	complete compliance	complete compliance	complete compliance	complete compliance	complete compliance	complete compliance	complete compliance	complete compliance	complete compliance	complete compliance	complete compliance	complete compliance	complete compliance
97	Female	The Han nationality	51 years and above	20 years and above	Humanities	Yes	College	Senior	Primary School	Southern Xinjiang	complete compliance	complete compliance	complete compliance	complete compliance	complete compliance	complete compliance	complete compliance	complete compliance	complete compliance	complete compliance	complete compliance	complete compliance	complete compliance	relatively compliance	relatively compliance	complete compliance
98	Female	The Han nationality	31-40 years	6-10 years	Humanities	Yes	Bachelor's degree	Junior	Primary School	Southern Xinjiang	relatively compliance	complete compliance	relatively compliance	relatively compliance	complete compliance	complete compliance	relatively compliance	relatively compliance	relatively compliance	relatively compliance	relatively compliance	relatively compliance	relatively compliance	relatively compliance	relatively compliance	relatively compliance
99	Female	The Han nationality	31-40 years	11-20 years	Science and engineering	Yes	Bachelor's degree	Intermediate	Junior High School	Northern Xinjiang	complete compliance	relatively compliance	complete compliance	complete compliance	complete compliance	complete compliance	complete compliance	complete compliance	relatively compliance	relatively compliance	relatively compliance	relatively compliance	complete compliance	relatively compliance	relatively compliance	complete compliance
100	male	The Han nationality	20-30 years	6-10 years	Humanities	Yes	Bachelor's degree	Junior	Primary School	Southern Xinjiang	relatively compliance	complete compliance	complete compliance	basic compliance	complete compliance	complete compliance	complete compliance	relatively compliance	complete compliance	complete compliance	complete compliance	complete compliance	complete compliance	relatively compliance	relatively compliance	complete non-compliance
101	Female	The Han nationality	20-30 years	5 years and below	Humanities	Yes	Bachelor's degree	Junior	Junior High School	Northern Xinjiang	basic compliance	relatively compliance	relatively compliance	relatively compliance	relatively compliance	relatively compliance	relatively compliance	relatively compliance	relatively compliance	relatively compliance	relatively compliance	relatively compliance	relatively compliance	relatively compliance	relatively compliance	relatively compliance
102	male	The Han nationality	41-50 years	11-20 years	Arts and sports	Yes	Bachelor's degree	Intermediate	Junior High School	Northern Xinjiang	relatively compliance	relatively compliance	relatively compliance	relatively compliance	relatively compliance	relatively compliance	relatively compliance	relatively compliance	relatively compliance	relatively compliance	relatively compliance	relatively compliance	relatively compliance	relatively compliance	relatively compliance	relatively compliance
103	male	The Han nationality	41-50 years	11-20 years	Science and engineering	Yes	Bachelor's degree	Junior	Junior High School	Northern Xinjiang	relatively compliance	complete compliance	complete compliance	complete compliance	complete compliance	complete compliance	complete compliance	complete compliance	complete compliance	complete compliance	complete compliance	complete compliance	complete compliance	relatively compliance	relatively compliance	complete compliance
104	Female	The Han nationality	20-30 years	6-10 years	Humanities	Yes	Bachelor's degree	Junior	Primary School	Southern Xinjiang	relatively compliance	complete compliance	complete compliance	complete compliance	complete compliance	complete compliance	complete compliance	complete compliance	complete compliance	complete compliance	complete compliance	complete compliance	complete compliance	relatively compliance	relatively compliance	relatively compliance
105	male	The Han nationality	41-50 years	11-20 years	Science and engineering	Yes	Bachelor's degree	Intermediate	Junior High School	Northern Xinjiang	complete compliance	complete compliance	complete compliance	complete compliance	complete compliance	complete compliance	complete compliance	complete compliance	complete compliance	complete compliance	complete compliance	complete compliance	complete compliance	complete compliance	complete compliance	complete compliance
106	Female	The Han nationality	41-50 years	11-20 years	Science and engineering	Yes	Bachelor's degree	Junior	Junior High School	Northern Xinjiang	basic non-compliance	basic non-compliance	basic non-compliance	basic non-compliance	basic non-compliance	basic non-compliance	basic non-compliance	basic non-compliance	basic non-compliance	basic non-compliance	basic non-compliance	basic compliance	basic compliance	complete compliance	basic non-compliance	basic compliance
107	Female	The Han nationality	31-40 years	6-10 years	Humanities	Yes	Bachelor's degree	Junior	Junior High School	Northern Xinjiang	relatively compliance	relatively compliance	relatively compliance	relatively compliance	relatively compliance	relatively compliance	relatively compliance	relatively compliance	relatively compliance	relatively compliance	relatively compliance	relatively compliance	relatively compliance	relatively compliance	relatively compliance	relatively compliance
108	Female	The Han nationality	41-50 years	11-20 years	Science and engineering	Yes	Bachelor's degree	Intermediate	Junior High School	Northern Xinjiang	relatively compliance	relatively compliance	complete compliance	relatively compliance	relatively compliance	complete compliance	relatively compliance	relatively compliance	relatively compliance	relatively compliance	relatively compliance	relatively compliance	basic compliance	basic compliance	relatively compliance	basic compliance
109	Female	The Han nationality	31-40 years	11-20 years	Science and engineering	Yes	Bachelor's degree	Junior	Junior High School	Northern Xinjiang	relatively compliance	relatively compliance	relatively compliance	complete compliance	complete compliance	complete compliance	relatively compliance	relatively compliance	relatively compliance	relatively compliance	relatively compliance	relatively compliance	basic compliance	relatively compliance	relatively compliance	relatively compliance
110	Female	The Han nationality	51 years and above	20 years and above	Humanities	Yes	Bachelor's degree	Senior	Junior High School	Northern Xinjiang	relatively compliance	relatively compliance	relatively compliance	relatively compliance	relatively compliance	relatively compliance	relatively compliance	relatively compliance	relatively compliance	relatively compliance	relatively compliance	relatively compliance	basic compliance	relatively compliance	relatively compliance	relatively compliance
111	Female	The Han nationality	41-50 years	11-20 years	Arts and sports	Yes	Bachelor's degree	Intermediate	Junior High School	Northern Xinjiang	relatively compliance	relatively compliance	relatively compliance	relatively compliance	relatively compliance	relatively compliance	relatively compliance	relatively compliance	relatively compliance	relatively compliance	relatively compliance	relatively compliance	basic compliance	basic non-compliance	relatively compliance	basic non-compliance
112	male	The Han nationality	31-40 years	6-10 years	Humanities	Yes	Bachelor's degree	Junior	Junior High School	Northern Xinjiang	complete compliance	relatively compliance	complete compliance	relatively compliance	relatively compliance	complete compliance	complete compliance	complete compliance	complete compliance	complete compliance	complete compliance	complete compliance	relatively compliance	basic compliance	relatively compliance	basic compliance
113	Female	The Han nationality	41-50 years	20 years and above	Humanities	Yes	Bachelor's degree	Senior	Junior High School	Northern Xinjiang	relatively compliance	relatively compliance	basic compliance	relatively compliance	relatively compliance	relatively compliance	relatively compliance	relatively compliance	relatively compliance	relatively compliance	relatively compliance	relatively compliance	relatively compliance	basic compliance	relatively compliance	relatively compliance
114	Female	The Han nationality	41-50 years	11-20 years	Humanities	Yes	Bachelor's degree	Junior	Junior High School	Northern Xinjiang	relatively compliance	relatively compliance	relatively compliance	relatively compliance	relatively compliance	complete compliance	relatively compliance	relatively compliance	relatively compliance	relatively compliance	relatively compliance	relatively compliance	complete compliance	relatively compliance	basic compliance	relatively compliance
115	Female	The Kazakh	31-40 years	11-20 years	Humanities	No	Bachelor's degree	Intermediate	Junior High School	Northern Xinjiang	complete compliance	complete compliance	complete compliance	complete compliance	complete compliance	complete compliance	complete compliance	complete compliance	complete compliance	complete compliance	complete compliance	complete compliance	complete compliance	complete compliance	complete compliance	complete compliance
116	Female	The Han nationality	41-50 years	11-20 years	Science and engineering	No	Bachelor's degree	Intermediate	Junior High School	Northern Xinjiang	relatively compliance	relatively compliance	relatively compliance	relatively compliance	relatively compliance	basic non-compliance	relatively compliance	relatively compliance	complete compliance	relatively compliance	relatively compliance	relatively compliance	relatively compliance	relatively compliance	complete compliance	relatively compliance
117	male	The Han nationality	41-50 years	11-20 years	Arts and sports	Yes	Bachelor's degree	Intermediate	Junior High School	Northern Xinjiang	relatively compliance	relatively compliance	relatively compliance	basic compliance	relatively compliance	relatively compliance	relatively compliance	relatively compliance	relatively compliance	relatively compliance	relatively compliance	relatively compliance	relatively compliance	relatively compliance	relatively compliance	relatively compliance
118	Female	The Han nationality	41-50 years	20 years and above	Arts and sports	Yes	Bachelor's degree	Intermediate	Junior High School	Northern Xinjiang	relatively compliance	relatively compliance	basic non-compliance	complete compliance	complete compliance	complete compliance	relatively compliance	relatively compliance	relatively compliance	relatively compliance	relatively compliance	relatively compliance	basic compliance	basic compliance	basic compliance	relatively compliance
119	Female	The Han nationality	31-40 years	11-20 years	Arts and sports	Yes	Bachelor's degree	Junior	Junior High School	Northern Xinjiang	relatively compliance	relatively compliance	relatively compliance	relatively compliance	relatively compliance	relatively compliance	relatively compliance	relatively compliance	relatively compliance	relatively compliance	relatively compliance	relatively compliance	relatively compliance	basic compliance	basic compliance	relatively compliance
120	Female	The Han nationality	31-40 years	11-20 years	Science and engineering	Yes	Bachelor's degree	Intermediate	Junior High School	Northern Xinjiang	relatively compliance	basic compliance	basic compliance	relatively compliance	relatively compliance	relatively compliance	relatively compliance	relatively compliance	relatively compliance	relatively compliance	relatively compliance	relatively compliance	relatively compliance	relatively compliance	relatively compliance	relatively compliance
121	Female	The Han nationality	41-50 years	20 years and above	Science and engineering	No	Bachelor's degree	Intermediate	Primary School	Southern Xinjiang	relatively compliance	complete compliance	complete compliance	complete compliance	complete compliance	complete compliance	complete compliance	complete compliance	complete compliance	complete compliance	complete compliance	complete compliance	complete compliance	relatively compliance	relatively compliance	basic non-compliance
122	Female	The Han nationality	31-40 years	11-20 years	Humanities	Yes	Bachelor's degree	Junior	Junior High School	Northern Xinjiang	basic non-compliance	complete compliance	basic compliance	relatively compliance	complete compliance	complete compliance	complete compliance	complete compliance	complete compliance	complete compliance	complete compliance	complete compliance	complete compliance	basic non-compliance	complete compliance	basic non-compliance
123	Female	The Kazakh	31-40 years	11-20 years	Humanities	No	Bachelor's degree	Intermediate	Junior High School	Northern Xinjiang	complete compliance	complete compliance	complete compliance	complete compliance	complete compliance	complete compliance	complete compliance	complete compliance	complete compliance	complete compliance	complete compliance	complete compliance	complete compliance	complete compliance	complete compliance	complete compliance
124	male	The Han nationality	51 years and above	20 years and above	Arts and sports	Yes	College	Senior	Junior High School	Northern Xinjiang	relatively compliance	relatively compliance	relatively compliance	relatively compliance	relatively compliance	relatively compliance	relatively compliance	relatively compliance	relatively compliance	relatively compliance	relatively compliance	relatively compliance	basic compliance	relatively compliance	relatively compliance	relatively compliance
125	male	The Han nationality	20-30 years	5 years and below	Science and engineering	Yes	Bachelor's degree	None	Primary School	Southern Xinjiang	complete compliance	complete compliance	complete compliance	complete compliance	complete compliance	complete compliance	complete compliance	complete compliance	relatively compliance	relatively compliance	complete compliance	relatively compliance	relatively compliance	relatively compliance	relatively compliance	complete compliance
126	Female	The Han nationality	31-40 years	11-20 years	Humanities	Yes	Bachelor's degree	Intermediate	Junior High School	Northern Xinjiang	relatively compliance	complete compliance	complete compliance	complete compliance	complete compliance	complete compliance	complete compliance	complete compliance	complete compliance	complete compliance	complete compliance	complete compliance	relatively compliance	relatively compliance	complete compliance	complete compliance
127	Female	The Kazakh	31-40 years	11-20 years	Science and engineering	Yes	Bachelor's degree	Junior	Junior High School	Northern Xinjiang	complete compliance	complete compliance	complete compliance	complete compliance	complete compliance	complete compliance	relatively compliance	relatively compliance	relatively compliance	relatively compliance	relatively compliance	relatively compliance	relatively compliance	relatively compliance	relatively compliance	relatively compliance
128	male	The Han nationality	41-50 years	20 years and above	Science and engineering	Yes	Bachelor's degree	Senior	Junior High School	Northern Xinjiang	relatively compliance	relatively compliance	relatively compliance	relatively compliance	relatively compliance	complete compliance	relatively compliance	relatively compliance	relatively compliance	relatively compliance	relatively compliance	relatively compliance	relatively compliance	relatively compliance	relatively compliance	relatively compliance
129	Female	The Han nationality	41-50 years	20 years and above	Humanities	Yes	Bachelor's degree	Senior	Primary School	Urumqi City	complete compliance	complete compliance	complete compliance	complete compliance	complete compliance	complete compliance	complete compliance	complete compliance	complete compliance	complete compliance	complete compliance	complete compliance	complete compliance	complete compliance	complete compliance	complete compliance
130	Female	The Han nationality	20-30 years	5 years and below	Science and engineering	Yes	Bachelor's degree	Junior	Junior High School	Northern Xinjiang	relatively compliance	relatively compliance	complete compliance	complete compliance	relatively compliance	relatively compliance	relatively compliance	complete compliance	relatively compliance	complete compliance	relatively compliance	relatively compliance	relatively compliance	relatively compliance	relatively compliance	complete compliance
131	Female	The Han nationality	20-30 years	6-10 years	Humanities	Yes	Bachelor's degree	Junior	Junior High School	Northern Xinjiang	relatively compliance	relatively compliance	basic compliance	relatively compliance	relatively compliance	complete compliance	relatively compliance	relatively compliance	complete compliance	relatively compliance	relatively compliance	relatively compliance	relatively compliance	relatively compliance	relatively compliance	relatively compliance
132	Female	The Han nationality	41-50 years	11-20 years	Humanities	Yes	Bachelor's degree	Intermediate	Junior High School	Northern Xinjiang	complete compliance	complete compliance	complete compliance	complete compliance	complete compliance	complete compliance	complete compliance	complete compliance	complete compliance	complete compliance	complete compliance	complete compliance	relatively compliance	complete non-compliance	complete non-compliance	complete compliance
133	Female	The Han nationality	41-50 years	11-20 years	Humanities	Yes	Bachelor's degree	Intermediate	Junior High School	Northern Xinjiang	relatively compliance	complete compliance	complete compliance	complete compliance	complete compliance	complete compliance	complete compliance	complete compliance	complete compliance	complete compliance	complete compliance	complete compliance	complete compliance	complete compliance	relatively compliance	complete compliance
134	Female	The Han nationality	31-40 years	11-20 years	Science and engineering	No	Bachelor's degree	Junior	Junior High School	Northern Xinjiang	relatively compliance	relatively compliance	relatively compliance	relatively compliance	relatively compliance	relatively compliance	relatively compliance	relatively compliance	relatively compliance	relatively compliance	relatively compliance	relatively compliance	relatively compliance	relatively compliance	relatively compliance	relatively compliance
135	male	The Han nationality	20-30 years	6-10 years	Humanities	Yes	Bachelor's degree	Junior	Primary School	Southern Xinjiang	relatively compliance	relatively compliance	relatively compliance	relatively compliance	relatively compliance	relatively compliance	relatively compliance	relatively compliance	relatively compliance	relatively compliance	relatively compliance	relatively compliance	relatively compliance	relatively compliance	relatively compliance	relatively compliance
136	Female	The Han nationality	41-50 years	11-20 years	Science and engineering	Yes	Bachelor's degree	Intermediate	Junior High School	Northern Xinjiang	relatively compliance	relatively compliance	relatively compliance	relatively compliance	relatively compliance	basic compliance	complete compliance	complete compliance	relatively compliance	relatively compliance	relatively compliance	relatively compliance	relatively compliance	relatively compliance	relatively compliance	relatively compliance
137	Female	The Han nationality	41-50 years	20 years and above	Arts and sports	Yes	Bachelor's degree	None	Junior High School	Northern Xinjiang	complete compliance	relatively compliance	relatively compliance	relatively compliance	relatively compliance	relatively compliance	relatively compliance	relatively compliance	relatively compliance	relatively compliance	relatively compliance	relatively compliance	relatively compliance	relatively compliance	relatively compliance	basic non-compliance
138	male	Other ethnicities	41-50 years	20 years and above	Arts and sports	Yes	Bachelor's degree	Senior	Primary School	Urumqi City	complete compliance	complete compliance	complete compliance	complete compliance	complete compliance	complete compliance	complete compliance	complete compliance	complete compliance	complete compliance	complete compliance	complete compliance	complete compliance	complete compliance	complete compliance	complete compliance
139	Female	The Han nationality	41-50 years	11-20 years	Humanities	No	Bachelor's degree	Senior	Primary School	Urumqi City	complete compliance	complete compliance	complete compliance	complete compliance	complete compliance	complete compliance	complete compliance	complete compliance	complete compliance	complete compliance	complete compliance	complete compliance	complete compliance	complete compliance	complete compliance	complete compliance
140	Female	The Han nationality	51 years and above	20 years and above	Humanities	Yes	Bachelor's degree	Senior	Primary School	Southern Xinjiang	basic compliance	basic compliance	complete compliance	complete compliance	complete compliance	relatively compliance	relatively compliance	relatively compliance	relatively compliance	relatively compliance	relatively compliance	relatively compliance	relatively compliance	relatively compliance	relatively compliance	basic compliance
141	Female	The Han nationality	31-40 years	11-20 years	Humanities	Yes	Bachelor's degree	Intermediate	Junior High School	Northern Xinjiang	relatively compliance	relatively compliance	basic compliance	relatively compliance	relatively compliance	relatively compliance	relatively compliance	relatively compliance	relatively compliance	relatively compliance	relatively compliance	relatively compliance	relatively compliance	relatively compliance	relatively compliance	relatively compliance
142	male	The Han nationality	31-40 years	11-20 years	Science and engineering	No	Bachelor's degree	Junior	Junior High School	Northern Xinjiang	complete compliance	complete compliance	basic compliance	complete compliance	complete compliance	complete compliance	complete compliance	complete compliance	complete compliance	complete compliance	complete compliance	complete compliance	complete compliance	complete compliance	relatively compliance	complete compliance
143	Female	The Han nationality	41-50 years	11-20 years	Humanities	Yes	Bachelor's degree	Intermediate	Junior High School	Northern Xinjiang	relatively compliance	relatively compliance	basic compliance	relatively compliance	complete compliance	complete compliance	complete compliance	complete compliance	complete compliance	complete compliance	complete compliance	complete compliance	complete compliance	relatively compliance	relatively compliance	complete compliance
144	Female	The Kazakh	20-30 years	5 years and below	Humanities	Yes	Bachelor's degree	Junior	Junior High School	Northern Xinjiang	relatively compliance	relatively compliance	relatively compliance	relatively compliance	relatively compliance	relatively compliance	relatively compliance	relatively compliance	relatively compliance	relatively compliance	relatively compliance	relatively compliance	relatively compliance	relatively compliance	relatively compliance	relatively compliance
145	Female	The Han nationality	41-50 years	20 years and above	Humanities	Yes	Bachelor's degree	Senior	Junior High School	Northern Xinjiang	relatively compliance	relatively compliance	complete compliance	relatively compliance	relatively compliance	relatively compliance	relatively compliance	relatively compliance	relatively compliance	relatively compliance	relatively compliance	relatively compliance	relatively compliance	relatively compliance	relatively compliance	relatively compliance
146	Female	The Han nationality	41-50 years	20 years and above	Science and engineering	Yes	Bachelor's degree	Senior	Junior High School	Urumqi City	relatively compliance	relatively compliance	relatively compliance	relatively compliance	relatively compliance	relatively compliance	relatively compliance	relatively compliance	relatively compliance	relatively compliance	relatively compliance	relatively compliance	relatively compliance	relatively compliance	relatively compliance	relatively compliance
147	male	The Han nationality	41-50 years	20 years and above	Science and engineering	Yes	Bachelor's degree	Intermediate	Junior High School	Northern Xinjiang	relatively compliance	complete compliance	relatively compliance	relatively compliance	relatively compliance	complete compliance	complete compliance	complete compliance	complete compliance	complete compliance	complete compliance	complete compliance	complete compliance	complete compliance	complete compliance	complete compliance
148	Female	The Han nationality	31-40 years	11-20 years	Humanities	Yes	Bachelor's degree	Intermediate	Junior High School	Northern Xinjiang	relatively compliance	relatively compliance	relatively compliance	relatively compliance	relatively compliance	relatively compliance	relatively compliance	relatively compliance	relatively compliance	relatively compliance	relatively compliance	relatively compliance	relatively compliance	relatively compliance	relatively compliance	relatively compliance
149	Female	The Han nationality	41-50 years	11-20 years	Humanities	Yes	Bachelor's degree	Intermediate	Junior High School	Northern Xinjiang	basic compliance	relatively compliance	relatively compliance	relatively compliance	relatively compliance	relatively compliance	relatively compliance	relatively compliance	relatively compliance	relatively compliance	relatively compliance	relatively compliance	relatively compliance	relatively compliance	relatively compliance	relatively compliance
150	Female	The Han nationality	41-50 years	11-20 years	Humanities	Yes	Bachelor's degree	Junior	Junior High School	Northern Xinjiang	relatively compliance	basic compliance	basic compliance	relatively compliance	complete compliance	complete compliance	relatively compliance	relatively compliance	relatively compliance	relatively compliance	relatively compliance	relatively compliance	basic compliance	basic compliance	relatively compliance	relatively compliance
151	Female	The Han nationality	41-50 years	11-20 years	Humanities	Yes	Bachelor's degree	Intermediate	Junior High School	Northern Xinjiang	basic compliance	relatively compliance	relatively compliance	basic compliance	relatively compliance	relatively compliance	relatively compliance	relatively compliance	relatively compliance	relatively compliance	relatively compliance	relatively compliance	relatively compliance	basic compliance	basic compliance	basic compliance
152	Female	The Han nationality	20-30 years	5 years and below	Humanities	Yes	Bachelor's degree	Junior	Junior High School	Urumqi City	relatively compliance	relatively compliance	relatively compliance	basic non-compliance	relatively compliance	complete compliance	relatively compliance	basic compliance	relatively compliance	relatively compliance	relatively compliance	relatively compliance	basic compliance	basic compliance	relatively compliance	basic compliance
153	Female	The Han nationality	31-40 years	11-20 years	Humanities	Yes	Bachelor's degree	Intermediate	Junior High School	Northern Xinjiang	complete compliance	complete compliance	basic compliance	complete compliance	complete compliance	complete compliance	complete compliance	complete compliance	complete compliance	complete compliance	complete compliance	complete compliance	complete compliance	complete compliance	complete compliance	complete compliance
154	male	The Han nationality	41-50 years	20 years and above	Science and engineering	Yes	Bachelor's degree	Senior	Junior High School	Northern Xinjiang	basic non-compliance	relatively compliance	relatively compliance	basic compliance	basic compliance	relatively compliance	relatively compliance	relatively compliance	relatively compliance	relatively compliance	relatively compliance	relatively compliance	relatively compliance	basic non-compliance	basic non-compliance	relatively compliance
155	male	The Uyghur	31-40 years	6-10 years	Science and engineering	No	Bachelor's degree	Junior	High School	Southern Xinjiang	complete compliance	relatively compliance	relatively compliance	relatively compliance	relatively compliance	relatively compliance	relatively compliance	relatively compliance	relatively compliance	relatively compliance	relatively compliance	relatively compliance	relatively compliance	relatively compliance	relatively compliance	basic compliance
156	Female	The Han nationality	41-50 years	11-20 years	Science and engineering	Yes	Bachelor's degree	Intermediate	Junior High School	Northern Xinjiang	relatively compliance	complete compliance	complete compliance	relatively compliance	relatively compliance	relatively compliance	complete compliance	complete compliance	complete compliance	complete compliance	complete compliance	complete compliance	complete compliance	relatively compliance	relatively compliance	basic compliance
157	Female	The Han nationality	41-50 years	20 years and above	Humanities	Yes	Bachelor's degree	Intermediate	Junior High School	Northern Xinjiang	relatively compliance	relatively compliance	relatively compliance	relatively compliance	relatively compliance	complete compliance	complete compliance	complete compliance	complete compliance	complete compliance	complete compliance	complete compliance	relatively compliance	complete compliance	complete compliance	relatively compliance
158	male	The Han nationality	41-50 years	11-20 years	Arts and sports	Yes	Bachelor's degree	Intermediate	Junior High School	Northern Xinjiang	relatively compliance	relatively compliance	relatively compliance	relatively compliance	relatively compliance	relatively compliance	complete compliance	complete compliance	relatively compliance	complete compliance	complete compliance	complete compliance	complete compliance	relatively compliance	relatively compliance	relatively compliance
159	Female	Other ethnicities	41-50 years	11-20 years	Science and engineering	Yes	Bachelor's degree	Junior	Junior High School	Northern Xinjiang	relatively compliance	relatively compliance	complete compliance	complete compliance	complete compliance	complete compliance	relatively compliance	relatively compliance	relatively compliance	relatively compliance	basic compliance	relatively compliance	complete compliance	relatively compliance	relatively compliance	relatively compliance
160	Female	The Han nationality	20-30 years	6-10 years	Arts and sports	Yes	Master's degree	Intermediate	Junior High School	Northern Xinjiang	relatively compliance	relatively compliance	basic compliance	basic compliance	relatively compliance	relatively compliance	relatively compliance	relatively compliance	relatively compliance	relatively compliance	relatively compliance	relatively compliance	basic compliance	relatively compliance	basic compliance	relatively compliance
161	male	The Han nationality	41-50 years	20 years and above	Science and engineering	Yes	Bachelor's degree	Senior	Junior High School	Urumqi City	relatively compliance	relatively compliance	relatively compliance	relatively compliance	relatively compliance	relatively compliance	relatively compliance	relatively compliance	relatively compliance	complete compliance	relatively compliance	relatively compliance	relatively compliance	basic non-compliance	basic compliance	basic compliance
162	Female	The Han nationality	41-50 years	11-20 years	Science and engineering	No	Bachelor's degree	Intermediate	Junior High School	Northern Xinjiang	relatively compliance	complete compliance	complete compliance	complete compliance	complete compliance	complete compliance	complete compliance	complete compliance	complete compliance	complete compliance	complete compliance	complete compliance	complete compliance	complete compliance	relatively compliance	complete compliance
163	Female	The Han nationality	41-50 years	11-20 years	Science and engineering	Yes	Bachelor's degree	Intermediate	Junior High School	Northern Xinjiang	basic non-compliance	relatively compliance	relatively compliance	basic non-compliance	basic non-compliance	basic compliance	relatively compliance	relatively compliance	relatively compliance	relatively compliance	relatively compliance	basic non-compliance	basic non-compliance	relatively compliance	basic non-compliance	relatively compliance
164	Female	The Han nationality	41-50 years	20 years and above	Humanities	No	Bachelor's degree	Senior	Junior High School	Northern Xinjiang	relatively compliance	complete compliance	complete compliance	relatively compliance	relatively compliance	relatively compliance	relatively compliance	relatively compliance	relatively compliance	relatively compliance	relatively compliance	relatively compliance	relatively compliance	relatively compliance	complete compliance	relatively compliance
165	Female	The Han nationality	31-40 years	11-20 years	Science and engineering	No	Bachelor's degree	Junior	Junior High School	Northern Xinjiang	relatively compliance	relatively compliance	relatively compliance	relatively compliance	relatively compliance	relatively compliance	relatively compliance	relatively compliance	relatively compliance	relatively compliance	relatively compliance	basic non-compliance	basic non-compliance	relatively compliance	relatively compliance	relatively compliance
166	Female	The Han nationality	31-40 years	6-10 years	Humanities	Yes	Bachelor's degree	Junior	Junior High School	Northern Xinjiang	relatively compliance	complete compliance	complete non-compliance	relatively compliance	relatively compliance	complete compliance	complete compliance	complete compliance	complete compliance	complete compliance	complete compliance	complete compliance	complete compliance	complete non-compliance	relatively compliance	complete compliance
167	Female	The Han nationality	31-40 years	11-20 years	Science and engineering	No	Bachelor's degree	Junior	Junior High School	Northern Xinjiang	basic compliance	relatively compliance	relatively compliance	relatively compliance	relatively compliance	relatively compliance	relatively compliance	basic compliance	basic compliance	relatively compliance	basic compliance	basic compliance	basic compliance	basic compliance	basic compliance	relatively compliance
168	Female	The Han nationality	51 years and above	20 years and above	Humanities	No	Bachelor's degree	Senior	Junior High School	Northern Xinjiang	basic compliance	basic compliance	basic compliance	relatively compliance	relatively compliance	relatively compliance	relatively compliance	relatively compliance	relatively compliance	relatively compliance	relatively compliance	relatively compliance	relatively compliance	basic compliance	basic compliance	relatively compliance
169	Female	The Han nationality	31-40 years	6-10 years	Humanities	Yes	Bachelor's degree	Junior	Junior High School	Northern Xinjiang	relatively compliance	relatively compliance	relatively compliance	relatively compliance	relatively compliance	relatively compliance	relatively compliance	relatively compliance	relatively compliance	relatively compliance	relatively compliance	relatively compliance	relatively compliance	basic compliance	basic compliance	relatively compliance
170	Female	The Han nationality	41-50 years	20 years and above	Humanities	Yes	Bachelor's degree	Senior	Junior High School	Northern Xinjiang	basic compliance	relatively compliance	relatively compliance	basic compliance	relatively compliance	relatively compliance	complete compliance	relatively compliance	relatively compliance	relatively compliance	relatively compliance	basic compliance	basic compliance	relatively compliance	relatively compliance	relatively compliance
171	Female	The Han nationality	41-50 years	20 years and above	Science and engineering	Yes	Bachelor's degree	Senior	Junior High School	Northern Xinjiang	relatively compliance	relatively compliance	relatively compliance	relatively compliance	relatively compliance	relatively compliance	relatively compliance	relatively compliance	relatively compliance	relatively compliance	relatively compliance	relatively compliance	relatively compliance	relatively compliance	relatively compliance	relatively compliance
172	Female	The Han nationality	20-30 years	5 years and below	Humanities	Yes	Bachelor's degree	Junior	Junior High School	Northern Xinjiang	relatively compliance	relatively compliance	relatively compliance	relatively compliance	relatively compliance	relatively compliance	relatively compliance	relatively compliance	relatively compliance	relatively compliance	relatively compliance	relatively compliance	relatively compliance	relatively compliance	relatively compliance	relatively compliance
173	Female	The Han nationality	31-40 years	6-10 years	Science and engineering	Yes	Bachelor's degree	Junior	Junior High School	Northern Xinjiang	basic compliance	complete compliance	complete compliance	complete compliance	complete compliance	complete compliance	complete compliance	complete compliance	complete compliance	complete compliance	complete compliance	complete compliance	complete compliance	complete compliance	complete compliance	complete compliance
174	Female	The Han nationality	31-40 years	6-10 years	Humanities	Yes	Bachelor's degree	Junior	Junior High School	Urumqi City	relatively compliance	relatively compliance	relatively compliance	relatively compliance	relatively compliance	relatively compliance	relatively compliance	relatively compliance	relatively compliance	relatively compliance	relatively compliance	relatively compliance	relatively compliance	basic non-compliance	basic compliance	complete compliance
175	male	Other ethnicities	51 years and above	20 years and above	Humanities	Yes	Bachelor's degree	Senior	Junior High School	Northern Xinjiang	relatively compliance	basic compliance	relatively compliance	relatively compliance	relatively compliance	relatively compliance	basic compliance	basic non-compliance	basic non-compliance	relatively compliance	relatively compliance	basic compliance	relatively compliance	relatively compliance	basic compliance	complete non-compliance
176	Female	The Uyghur	31-40 years	6-10 years	Humanities	Yes	Bachelor's degree	Junior	Junior High School	Urumqi City	complete compliance	relatively compliance	complete compliance	complete compliance	complete compliance	complete compliance	complete compliance	complete compliance	complete compliance	complete compliance	complete compliance	complete compliance	complete compliance	complete compliance	complete compliance	complete compliance
177	Female	The Han nationality	20-30 years	5 years and below	Humanities	Yes	Bachelor's degree	Junior	Primary School	Southern Xinjiang	relatively compliance	relatively compliance	complete compliance	relatively compliance	relatively compliance	relatively compliance	complete compliance	relatively compliance	relatively compliance	relatively compliance	complete compliance	relatively compliance	relatively compliance	complete compliance	basic compliance	relatively compliance
178	Female	The Han nationality	31-40 years	11-20 years	Humanities	Yes	Bachelor's degree	Senior	Junior High School	Northern Xinjiang	relatively compliance	complete compliance	relatively compliance	complete compliance	complete compliance	complete compliance	complete compliance	complete compliance	complete compliance	complete compliance	complete compliance	complete compliance	relatively compliance	relatively compliance	relatively compliance	complete compliance
179	Female	Other ethnicities	20-30 years	5 years and below	Science and engineering	Yes	Bachelor's degree	Junior	Junior High School	Urumqi City	relatively compliance	relatively compliance	relatively compliance	relatively compliance	relatively compliance	relatively compliance	relatively compliance	relatively compliance	complete compliance	complete compliance	complete compliance	complete compliance	relatively compliance	relatively compliance	relatively compliance	basic compliance
180	Female	Other ethnicities	41-50 years	20 years and above	Humanities	Yes	Bachelor's degree	Senior	Primary School	Northern Xinjiang	relatively compliance	complete compliance	complete compliance	complete compliance	complete compliance	complete compliance	complete compliance	complete compliance	relatively compliance	complete compliance	complete compliance	complete compliance	relatively compliance	relatively compliance	relatively compliance	complete compliance
181	Female	The Han nationality	31-40 years	11-20 years	Humanities	No	Bachelor's degree	Intermediate	Junior High School	Northern Xinjiang	complete compliance	complete compliance	complete compliance	complete compliance	complete compliance	complete compliance	complete compliance	complete compliance	complete compliance	complete compliance	complete compliance	basic compliance	complete compliance	basic compliance	basic compliance	basic compliance
182	Female	The Han nationality	41-50 years	11-20 years	Humanities	Yes	Bachelor's degree	Senior	Junior High School	Northern Xinjiang	relatively compliance	complete compliance	complete compliance	relatively compliance	basic compliance	complete compliance	complete compliance	complete compliance	complete compliance	complete compliance	complete compliance	complete compliance	complete compliance	complete compliance	complete compliance	complete compliance
183	male	The Han nationality	41-50 years	20 years and above	Humanities	Yes	Bachelor's degree	Intermediate	Junior High School	Northern Xinjiang	relatively compliance	relatively compliance	basic compliance	relatively compliance	relatively compliance	relatively compliance	relatively compliance	relatively compliance	relatively compliance	relatively compliance	relatively compliance	relatively compliance	relatively compliance	basic compliance	basic compliance	relatively compliance
184	male	The Han nationality	31-40 years	11-20 years	Science and engineering	No	Bachelor's degree	Junior	Junior High School	Northern Xinjiang	relatively compliance	relatively compliance	relatively compliance	relatively compliance	relatively compliance	relatively compliance	relatively compliance	relatively compliance	relatively compliance	relatively compliance	relatively compliance	relatively compliance	relatively compliance	relatively compliance	basic compliance	relatively compliance
185	male	The Han nationality	51 years and above	20 years and above	Science and engineering	Yes	Bachelor's degree	Senior	Junior High School	Northern Xinjiang	complete compliance	complete compliance	relatively compliance	relatively compliance	relatively compliance	relatively compliance	relatively compliance	relatively compliance	relatively compliance	relatively compliance	relatively compliance	relatively compliance	relatively compliance	basic compliance	relatively compliance	relatively compliance
186	Female	The Uyghur	20-30 years	5 years and below	Science and engineering	Yes	Bachelor's degree	None	High School	Southern Xinjiang	relatively compliance	complete compliance	complete compliance	complete compliance	complete compliance	complete compliance	complete compliance	complete compliance	complete compliance	complete compliance	complete compliance	complete compliance	complete compliance	relatively compliance	complete compliance	complete compliance
187	Female	The Uyghur	31-40 years	6-10 years	Science and engineering	Yes	Bachelor's degree	Junior	Junior High School	Northern Xinjiang	relatively compliance	complete compliance	relatively compliance	basic compliance	relatively compliance	relatively compliance	relatively compliance	complete compliance	relatively compliance	complete compliance	complete compliance	relatively compliance	complete compliance	basic compliance	basic compliance	basic compliance
188	Female	The Han nationality	41-50 years	11-20 years	Science and engineering	Yes	Bachelor's degree	Junior	Junior High School	Northern Xinjiang	basic non-compliance	relatively compliance	relatively compliance	relatively compliance	basic compliance	relatively compliance	relatively compliance	relatively compliance	relatively compliance	relatively compliance	relatively compliance	relatively compliance	relatively compliance	basic compliance	basic compliance	basic non-compliance
189	Female	The Kazakh	51 years and above	20 years and above	Arts and sports	Yes	College	Junior	Junior High School	Urumqi City	relatively compliance	complete compliance	relatively compliance	basic compliance	basic compliance	relatively compliance	relatively compliance	relatively compliance	relatively compliance	relatively compliance	relatively compliance	relatively compliance	relatively compliance	relatively compliance	relatively compliance	relatively compliance
190	Female	The Han nationality	31-40 years	6-10 years	Humanities	Yes	Bachelor's degree	Intermediate	Primary School	Northern Xinjiang	basic compliance	relatively compliance	basic compliance	relatively compliance	relatively compliance	relatively compliance	relatively compliance	basic compliance	relatively compliance	relatively compliance	basic compliance	relatively compliance	basic compliance	relatively compliance	relatively compliance	relatively compliance
191	Female	The Kazakh	51 years and above	20 years and above	Science and engineering	Yes	College	Junior	Junior High School	Urumqi City	relatively compliance	relatively compliance	relatively compliance	relatively compliance	relatively compliance	relatively compliance	relatively compliance	relatively compliance	relatively compliance	relatively compliance	relatively compliance	relatively compliance	relatively compliance	relatively compliance	relatively compliance	basic compliance
192	male	The Han nationality	41-50 years	20 years and above	Science and engineering	Yes	Bachelor's degree	Senior	Junior High School	Eastern Xinjiang	relatively compliance	relatively compliance	basic compliance	complete compliance	complete compliance	complete compliance	complete compliance	complete compliance	complete compliance	complete compliance	complete compliance	complete compliance	complete compliance	complete compliance	complete compliance	complete compliance
193	Female	The Han nationality	31-40 years	11-20 years	Arts and sports	Yes	Bachelor's degree	Intermediate	Junior High School	Eastern Xinjiang	relatively compliance	relatively compliance	relatively compliance	relatively compliance	relatively compliance	relatively compliance	relatively compliance	relatively compliance	relatively compliance	relatively compliance	relatively compliance	relatively compliance	relatively compliance	relatively compliance	relatively compliance	relatively compliance
194	male	The Han nationality	41-50 years	20 years and above	Humanities	Yes	Bachelor's degree	Intermediate	Junior High School	Northern Xinjiang	basic compliance	basic compliance	relatively compliance	relatively compliance	relatively compliance	relatively compliance	relatively compliance	relatively compliance	relatively compliance	relatively compliance	relatively compliance	relatively compliance	relatively compliance	relatively compliance	relatively compliance	relatively compliance
195	Female	The Han nationality	31-40 years	11-20 years	Science and engineering	Yes	Bachelor's degree	Intermediate	Junior High School	Eastern Xinjiang	relatively compliance	relatively compliance	relatively compliance	relatively compliance	relatively compliance	relatively compliance	relatively compliance	relatively compliance	relatively compliance	relatively compliance	relatively compliance	relatively compliance	relatively compliance	relatively compliance	relatively compliance	relatively compliance
196	male	The Han nationality	41-50 years	11-20 years	Humanities	Yes	Bachelor's degree	Junior	Junior High School	Northern Xinjiang	basic compliance	relatively compliance	basic compliance	relatively compliance	relatively compliance	relatively compliance	relatively compliance	relatively compliance	relatively compliance	relatively compliance	relatively compliance	relatively compliance	relatively compliance	relatively compliance	relatively compliance	relatively compliance
197	male	The Han nationality	31-40 years	11-20 years	Science and engineering	Yes	Master's degree	Intermediate	High School	Urumqi City	relatively compliance	relatively compliance	relatively compliance	relatively compliance	relatively compliance	relatively compliance	relatively compliance	relatively compliance	relatively compliance	relatively compliance	relatively compliance	relatively compliance	relatively compliance	basic compliance	basic compliance	relatively compliance
198	Female	Other ethnicities	51 years and above	20 years and above	Humanities	Yes	Bachelor's degree	Senior	Junior High School	Urumqi City	relatively compliance	relatively compliance	relatively compliance	relatively compliance	relatively compliance	relatively compliance	relatively compliance	relatively compliance	relatively compliance	relatively compliance	relatively compliance	relatively compliance	basic compliance	basic compliance	basic compliance	basic compliance
199	Female	The Han nationality	41-50 years	11-20 years	Science and engineering	Yes	Bachelor's degree	Intermediate	Primary School	Northern Xinjiang	relatively compliance	relatively compliance	relatively compliance	relatively compliance	relatively compliance	relatively compliance	relatively compliance	relatively compliance	relatively compliance	relatively compliance	relatively compliance	relatively compliance	relatively compliance	relatively compliance	relatively compliance	relatively compliance
200	Female	The Han nationality	31-40 years	11-20 years	Humanities	Yes	Master's degree	Intermediate	Junior High School	Urumqi City	relatively compliance	relatively compliance	relatively compliance	relatively compliance	relatively compliance	relatively compliance	relatively compliance	relatively compliance	relatively compliance	relatively compliance	relatively compliance	relatively compliance	relatively compliance	basic compliance	basic compliance	relatively compliance
201	male	The Han nationality	41-50 years	20 years and above	Science and engineering	Yes	Bachelor's degree	Senior	Junior High School	Urumqi City	relatively compliance	complete compliance	relatively compliance	relatively compliance	relatively compliance	complete compliance	complete compliance	complete compliance	complete compliance	relatively compliance	relatively compliance	relatively compliance	relatively compliance	relatively compliance	relatively compliance	relatively compliance
202	Female	The Han nationality	51 years and above	20 years and above	Humanities	No	College	Intermediate	Primary School	Northern Xinjiang	relatively compliance	relatively compliance	relatively compliance	relatively compliance	relatively compliance	relatively compliance	relatively compliance	complete compliance	complete compliance	complete compliance	complete compliance	relatively compliance	relatively compliance	relatively compliance	relatively compliance	relatively compliance
203	Female	The Han nationality	20-30 years	5 years and below	Arts and sports	Yes	Bachelor's degree	Junior	Junior High School	Northern Xinjiang	complete compliance	complete compliance	complete compliance	complete compliance	complete compliance	complete compliance	complete compliance	complete compliance	complete compliance	complete compliance	complete compliance	complete compliance	complete compliance	complete compliance	complete compliance	complete compliance
204	Female	The Kazakh	31-40 years	11-20 years	Science and engineering	Yes	Master's degree	Intermediate	High School	Urumqi City	relatively compliance	complete compliance	relatively compliance	complete compliance	complete compliance	complete compliance	complete compliance	complete compliance	complete compliance	complete compliance	relatively compliance	complete compliance	complete compliance	complete compliance	complete compliance	complete compliance
205	male	The Han nationality	31-40 years	11-20 years	Arts and sports	Yes	Bachelor's degree	Intermediate	Primary School	Northern Xinjiang	complete non-compliance	complete non-compliance	basic compliance	relatively compliance	complete compliance	complete compliance	complete compliance	relatively compliance	complete compliance	relatively compliance	basic compliance	basic non-compliance	relatively compliance	basic non-compliance	basic non-compliance	basic non-compliance
206	Female	Other ethnicities	31-40 years	11-20 years	Humanities	Yes	Bachelor's degree	Intermediate	Primary School	Northern Xinjiang	relatively compliance	complete compliance	complete compliance	complete compliance	complete compliance	complete compliance	complete compliance	complete compliance	complete compliance	complete compliance	complete compliance	complete compliance	complete compliance	complete compliance	complete compliance	complete compliance
207	male	The Han nationality	41-50 years	20 years and above	Science and engineering	Yes	College	Senior	Primary School	Northern Xinjiang	relatively compliance	relatively compliance	relatively compliance	relatively compliance	relatively compliance	relatively compliance	relatively compliance	relatively compliance	relatively compliance	relatively compliance	relatively compliance	relatively compliance	relatively compliance	relatively compliance	relatively compliance	relatively compliance
208	male	The Han nationality	51 years and above	20 years and above	Humanities	Yes	Bachelor's degree	Senior	Primary School	Northern Xinjiang	relatively compliance	relatively compliance	relatively compliance	basic compliance	relatively compliance	basic compliance	relatively compliance	basic compliance	basic compliance	basic compliance	basic compliance	basic compliance	basic compliance	basic compliance	basic compliance	basic compliance
209	Female	The Han nationality	41-50 years	20 years and above	Science and engineering	No	Bachelor's degree	Senior	Junior High School	Urumqi City	relatively compliance	complete compliance	relatively compliance	complete compliance	relatively compliance	relatively compliance	relatively compliance	relatively compliance	basic compliance	relatively compliance	relatively compliance	relatively compliance	basic non-compliance	relatively compliance	relatively compliance	relatively compliance
210	male	The Kazakh	41-50 years	20 years and above	Science and engineering	Yes	College	Senior	Primary School	Northern Xinjiang	relatively compliance	relatively compliance	relatively compliance	relatively compliance	relatively compliance	relatively compliance	relatively compliance	relatively compliance	relatively compliance	relatively compliance	relatively compliance	relatively compliance	relatively compliance	relatively compliance	relatively compliance	relatively compliance
211	Female	The Kazakh	20-30 years	5 years and below	Science and engineering	Yes	Bachelor's degree	Junior	Primary School	Northern Xinjiang	basic non-compliance	relatively compliance	relatively compliance	relatively compliance	relatively compliance	relatively compliance	relatively compliance	relatively compliance	relatively compliance	relatively compliance	relatively compliance	relatively compliance	basic compliance	basic compliance	complete non-compliance	relatively compliance
212	Female	The Han nationality	51 years and above	20 years and above	Science and engineering	Yes	Bachelor's degree	Senior	Primary School	Northern Xinjiang	complete compliance	basic compliance	basic compliance	relatively compliance	relatively compliance	relatively compliance	relatively compliance	relatively compliance	relatively compliance	relatively compliance	relatively compliance	relatively compliance	relatively compliance	relatively compliance	relatively compliance	basic non-compliance
213	male	The Han nationality	41-50 years	20 years and above	Arts and sports	Yes	Bachelor's degree	Senior	Primary School	Northern Xinjiang	complete compliance	basic compliance	relatively compliance	relatively compliance	relatively compliance	complete compliance	relatively compliance	basic compliance	complete compliance	relatively compliance	relatively compliance	relatively compliance	relatively compliance	relatively compliance	relatively compliance	relatively compliance
214	Female	The Han nationality	31-40 years	11-20 years	Humanities	No	Bachelor's degree	Intermediate	Primary School	Northern Xinjiang	basic compliance	relatively compliance	basic compliance	basic compliance	relatively compliance	relatively compliance	relatively compliance	basic compliance	relatively compliance	relatively compliance	basic compliance	relatively compliance	basic compliance	basic compliance	relatively compliance	relatively compliance
215	Female	The Han nationality	41-50 years	11-20 years	Humanities	Yes	Bachelor's degree	Senior	Primary School	Northern Xinjiang	relatively compliance	complete compliance	complete compliance	complete compliance	complete compliance	complete compliance	relatively compliance	relatively compliance	relatively compliance	relatively compliance	relatively compliance	relatively compliance	relatively compliance	relatively compliance	relatively compliance	basic non-compliance
216	Female	The Han nationality	41-50 years	11-20 years	Humanities	Yes	Bachelor's degree	Intermediate	Primary School	Northern Xinjiang	basic compliance	relatively compliance	relatively compliance	relatively compliance	relatively compliance	relatively compliance	relatively compliance	relatively compliance	relatively compliance	relatively compliance	relatively compliance	relatively compliance	relatively compliance	relatively compliance	relatively compliance	relatively compliance
217	Female	The Han nationality	41-50 years	20 years and above	Humanities	Yes	Bachelor's degree	Senior	Primary School	Northern Xinjiang	complete compliance	complete compliance	complete compliance	complete compliance	basic compliance	complete compliance	complete non-compliance	basic compliance	complete non-compliance	relatively compliance	relatively compliance	basic non-compliance	basic compliance	relatively compliance	relatively compliance	relatively compliance
218	male	The Han nationality	41-50 years	20 years and above	Science and engineering	Yes	College	Senior	Primary School	Northern Xinjiang	relatively compliance	relatively compliance	relatively compliance	relatively compliance	relatively compliance	relatively compliance	relatively compliance	relatively compliance	relatively compliance	relatively compliance	relatively compliance	relatively compliance	relatively compliance	relatively compliance	relatively compliance	relatively compliance
219	Female	The Han nationality	31-40 years	11-20 years	Science and engineering	Yes	Bachelor's degree	Senior	Primary School	Northern Xinjiang	basic non-compliance	basic compliance	basic compliance	relatively compliance	relatively compliance	relatively compliance	relatively compliance	relatively compliance	relatively compliance	relatively compliance	relatively compliance	relatively compliance	relatively compliance	relatively compliance	basic compliance	basic non-compliance
220	Female	The Han nationality	31-40 years	11-20 years	Arts and sports	Yes	Bachelor's degree	Intermediate	Primary School	Northern Xinjiang	basic compliance	complete compliance	complete compliance	complete compliance	complete compliance	complete compliance	complete compliance	complete compliance	complete compliance	complete compliance	complete compliance	complete compliance	complete compliance	complete compliance	complete compliance	basic compliance
221	Female	The Han nationality	41-50 years	20 years and above	Humanities	Yes	Bachelor's degree	Senior	Primary School	Northern Xinjiang	basic compliance	basic non-compliance	basic compliance	relatively compliance	basic compliance	relatively compliance	relatively compliance	relatively compliance	relatively compliance	relatively compliance	relatively compliance	relatively compliance	relatively compliance	relatively compliance	relatively compliance	relatively compliance
222	Female	The Han nationality	51 years and above	20 years and above	Humanities	Yes	College	Senior	Primary School	Northern Xinjiang	relatively compliance	basic compliance	basic compliance	basic compliance	complete compliance	relatively compliance	relatively compliance	relatively compliance	relatively compliance	relatively compliance	relatively compliance	relatively compliance	basic compliance	relatively compliance	relatively compliance	basic compliance
223	Female	The Han nationality	51 years and above	20 years and above	Humanities	Yes	College	Senior	Primary School	Northern Xinjiang	relatively compliance	relatively compliance	basic compliance	relatively compliance	complete compliance	complete compliance	relatively compliance	relatively compliance	relatively compliance	relatively compliance	relatively compliance	relatively compliance	basic compliance	relatively compliance	relatively compliance	basic compliance
224	male	The Han nationality	51 years and above	20 years and above	Humanities	Yes	College	Senior	Primary School	Northern Xinjiang	relatively compliance	relatively compliance	relatively compliance	complete compliance	relatively compliance	complete compliance	complete compliance	relatively compliance	complete compliance	complete compliance	complete compliance	complete compliance	complete compliance	relatively compliance	relatively compliance	relatively compliance
225	male	The Han nationality	20-30 years	5 years and below	Humanities	Yes	College	Junior	Primary School	Southern Xinjiang	complete compliance	complete compliance	complete compliance	complete compliance	complete compliance	complete compliance	complete compliance	complete compliance	complete compliance	complete compliance	complete compliance	complete compliance	complete compliance	complete compliance	complete compliance	basic compliance
226	male	The Han nationality	51 years and above	20 years and above	Humanities	Yes	College	Senior	Primary School	Northern Xinjiang	relatively compliance	relatively compliance	relatively compliance	relatively compliance	relatively compliance	relatively compliance	relatively compliance	relatively compliance	relatively compliance	relatively compliance	relatively compliance	relatively compliance	relatively compliance	relatively compliance	relatively compliance	relatively compliance
227	Female	The Han nationality	20-30 years	5 years and below	Humanities	Yes	Bachelor's degree	Junior	Junior High School	Southern Xinjiang	basic compliance	complete compliance	complete compliance	relatively compliance	complete compliance	complete compliance	relatively compliance	relatively compliance	relatively compliance	relatively compliance	relatively compliance	relatively compliance	relatively compliance	relatively compliance	relatively compliance	complete compliance
228	male	The Han nationality	20-30 years	5 years and below	Arts and sports	Yes	College	None	Primary School	Southern Xinjiang	complete compliance	complete compliance	complete compliance	complete compliance	complete compliance	complete compliance	complete compliance	complete compliance	complete compliance	complete compliance	complete compliance	complete compliance	complete compliance	complete compliance	complete compliance	basic non-compliance
229	Female	The Han nationality	41-50 years	20 years and above	Science and engineering	Yes	College	Senior	Primary School	Northern Xinjiang	basic compliance	relatively compliance	relatively compliance	relatively compliance	basic compliance	relatively compliance	relatively compliance	relatively compliance	relatively compliance	relatively compliance	relatively compliance	basic compliance	basic compliance	relatively compliance	relatively compliance	relatively compliance
230	Female	Other ethnicities	31-40 years	5 years and below	Humanities	Yes	Bachelor's degree	Intermediate	Primary School	Southern Xinjiang	relatively compliance	relatively compliance	complete compliance	relatively compliance	relatively compliance	relatively compliance	basic compliance	relatively compliance	relatively compliance	relatively compliance	relatively compliance	relatively compliance	relatively compliance	relatively compliance	basic compliance	basic non-compliance
231	Female	The Uyghur	41-50 years	20 years and above	Humanities	Yes	Bachelor's degree	None	Junior High School	Southern Xinjiang	basic compliance	relatively compliance	relatively compliance	relatively compliance	relatively compliance	complete compliance	relatively compliance	complete compliance	relatively compliance	complete compliance	complete compliance	complete compliance	complete compliance	basic compliance	relatively compliance	basic compliance
232	Female	The Han nationality	20-30 years	5 years and below	Humanities	Yes	Bachelor's degree	None	Primary School	Southern Xinjiang	basic compliance	relatively compliance	relatively compliance	basic compliance	relatively compliance	complete compliance	basic compliance	basic compliance	basic compliance	basic compliance	relatively compliance	relatively compliance	basic compliance	basic compliance	basic compliance	basic non-compliance
233	Female	The Han nationality	51 years and above	20 years and above	Humanities	Yes	Bachelor's degree	Senior	Junior High School	Urumqi City	relatively compliance	complete compliance	complete compliance	complete compliance	complete compliance	complete compliance	complete compliance	complete compliance	complete compliance	complete compliance	complete compliance	complete compliance	relatively compliance	complete compliance	complete compliance	complete compliance
234	Female	The Han nationality	20-30 years	6-10 years	Humanities	Yes	Bachelor's degree	Intermediate	Primary School	Northern Xinjiang	relatively compliance	relatively compliance	relatively compliance	relatively compliance	relatively compliance	relatively compliance	relatively compliance	relatively compliance	relatively compliance	relatively compliance	relatively compliance	relatively compliance	relatively compliance	relatively compliance	relatively compliance	relatively compliance
235	Female	The Han nationality	20-30 years	5 years and below	Science and engineering	No	Bachelor's degree	None	Junior High School	Southern Xinjiang	basic compliance	relatively compliance	relatively compliance	relatively compliance	relatively compliance	relatively compliance	relatively compliance	relatively compliance	relatively compliance	relatively compliance	relatively compliance	relatively compliance	relatively compliance	relatively compliance	relatively compliance	basic compliance
236	Female	The Han nationality	20-30 years	5 years and below	Humanities	Yes	College	None	Primary School	Southern Xinjiang	complete compliance	complete compliance	complete compliance	complete compliance	complete compliance	complete compliance	complete compliance	complete compliance	complete compliance	complete compliance	complete compliance	complete compliance	complete compliance	relatively compliance	basic compliance	relatively compliance
237	male	The Uyghur	41-50 years	11-20 years	Humanities	Yes	Bachelor's degree	Intermediate	Primary School	Northern Xinjiang	relatively compliance	relatively compliance	relatively compliance	relatively compliance	relatively compliance	relatively compliance	relatively compliance	relatively compliance	relatively compliance	relatively compliance	relatively compliance	relatively compliance	relatively compliance	relatively compliance	relatively compliance	relatively compliance
238	male	The Han nationality	51 years and above	20 years and above	Science and engineering	Yes	College	Senior	Primary School	Northern Xinjiang	relatively compliance	relatively compliance	relatively compliance	complete compliance	relatively compliance	complete compliance	relatively compliance	relatively compliance	relatively compliance	relatively compliance	relatively compliance	basic compliance	basic compliance	relatively compliance	basic compliance	relatively compliance
239	Female	The Uyghur	41-50 years	20 years and above	Arts and sports	Yes	Bachelor's degree	None	Primary School	Southern Xinjiang	complete compliance	complete compliance	complete compliance	basic compliance	basic compliance	complete compliance	complete compliance	complete compliance	complete compliance	complete compliance	basic compliance	basic compliance	complete compliance	complete compliance	complete compliance	complete compliance
240	male	The Han nationality	31-40 years	11-20 years	Science and engineering	Yes	Master's degree	Intermediate	High School	Urumqi City	basic compliance	complete compliance	complete compliance	relatively compliance	relatively compliance	relatively compliance	relatively compliance	relatively compliance	complete compliance	relatively compliance	relatively compliance	relatively compliance	relatively compliance	basic compliance	basic compliance	relatively compliance
241	male	The Uyghur	31-40 years	11-20 years	Science and engineering	No	Bachelor's degree	Intermediate	Primary School	Southern Xinjiang	complete compliance	complete compliance	complete compliance	complete compliance	complete compliance	complete compliance	complete compliance	complete compliance	complete compliance	complete compliance	complete compliance	complete compliance	complete compliance	complete compliance	complete compliance	complete compliance
242	Female	The Han nationality	31-40 years	11-20 years	Humanities	Yes	Bachelor's degree	Intermediate	Primary School	Northern Xinjiang	relatively compliance	relatively compliance	basic compliance	relatively compliance	relatively compliance	relatively compliance	relatively compliance	relatively compliance	relatively compliance	relatively compliance	relatively compliance	relatively compliance	relatively compliance	relatively compliance	relatively compliance	relatively compliance
243	male	The Han nationality	31-40 years	5 years and below	Humanities	Yes	Bachelor's degree	Intermediate	Primary School	Southern Xinjiang	relatively compliance	relatively compliance	basic compliance	relatively compliance	relatively compliance	relatively compliance	relatively compliance	relatively compliance	relatively compliance	relatively compliance	relatively compliance	relatively compliance	basic compliance	complete non-compliance	complete non-compliance	complete non-compliance
244	male	The Han nationality	41-50 years	11-20 years	Science and engineering	Yes	Master's degree	Intermediate	High School	Urumqi City	relatively compliance	complete compliance	complete compliance	complete compliance	complete compliance	complete compliance	relatively compliance	complete compliance	complete compliance	complete compliance	complete compliance	complete compliance	basic compliance	relatively compliance	relatively compliance	relatively compliance
245	male	The Han nationality	31-40 years	6-10 years	Science and engineering	Yes	Bachelor's degree	Intermediate	High School	Urumqi City	basic compliance	complete compliance	relatively compliance	relatively compliance	basic compliance	relatively compliance	relatively compliance	relatively compliance	relatively compliance	relatively compliance	relatively compliance	relatively compliance	relatively compliance	basic non-compliance	basic compliance	basic compliance
246	Female	The Han nationality	31-40 years	5 years and below	Humanities	No	College	None	Primary School	Southern Xinjiang	relatively compliance	complete compliance	complete compliance	relatively compliance	relatively compliance	relatively compliance	relatively compliance	relatively compliance	relatively compliance	relatively compliance	relatively compliance	complete compliance	relatively compliance	relatively compliance	relatively compliance	relatively compliance
247	Female	The Han nationality	41-50 years	20 years and above	Humanities	Yes	Bachelor's degree	Intermediate	Primary School	Southern Xinjiang	relatively compliance	relatively compliance	relatively compliance	relatively compliance	relatively compliance	relatively compliance	relatively compliance	relatively compliance	relatively compliance	relatively compliance	relatively compliance	relatively compliance	relatively compliance	relatively compliance	relatively compliance	relatively compliance
248	male	The Han nationality	20-30 years	5 years and below	Humanities	Yes	College	None	Primary School	Southern Xinjiang	relatively compliance	relatively compliance	complete compliance	basic compliance	relatively compliance	complete compliance	complete compliance	relatively compliance	basic compliance	relatively compliance	complete compliance	relatively compliance	relatively compliance	relatively compliance	relatively compliance	relatively compliance
249	male	The Han nationality	20-30 years	5 years and below	Arts and sports	Yes	Bachelor's degree	Intermediate	Primary School	Southern Xinjiang	basic compliance	basic compliance	basic compliance	relatively compliance	relatively compliance	relatively compliance	relatively compliance	relatively compliance	relatively compliance	relatively compliance	relatively compliance	relatively compliance	relatively compliance	relatively compliance	relatively compliance	relatively compliance
250	Female	The Kazakh	41-50 years	20 years and above	Humanities	Yes	Bachelor's degree	Senior	Junior High School	Northern Xinjiang	complete compliance	relatively compliance	complete compliance	complete compliance	complete compliance	complete compliance	complete compliance	complete compliance	complete compliance	complete compliance	complete compliance	complete compliance	complete compliance	complete compliance	complete compliance	complete compliance
251	Female	The Han nationality	31-40 years	11-20 years	Humanities	Yes	Bachelor's degree	Intermediate	Primary School	Southern Xinjiang	relatively compliance	relatively compliance	relatively compliance	relatively compliance	relatively compliance	relatively compliance	relatively compliance	relatively compliance	relatively compliance	relatively compliance	relatively compliance	relatively compliance	relatively compliance	relatively compliance	relatively compliance	relatively compliance
252	Female	The Uyghur	31-40 years	6-10 years	Science and engineering	No	Bachelor's degree	Intermediate	Primary School	Southern Xinjiang	relatively compliance	complete compliance	complete compliance	relatively compliance	relatively compliance	complete compliance	complete compliance	complete compliance	complete compliance	complete compliance	complete compliance	complete compliance	complete compliance	complete compliance	relatively compliance	basic compliance
253	Female	The Han nationality	20-30 years	5 years and below	Humanities	Yes	Bachelor's degree	Junior	Primary School	Southern Xinjiang	basic compliance	complete compliance	complete compliance	relatively compliance	relatively compliance	relatively compliance	relatively compliance	basic compliance	relatively compliance	relatively compliance	relatively compliance	basic compliance	basic compliance	basic compliance	basic compliance	relatively compliance
254	Female	The Uyghur	20-30 years	5 years and below	Humanities	Yes	Bachelor's degree	Junior	Primary School	Southern Xinjiang	complete compliance	complete compliance	complete compliance	complete compliance	complete compliance	complete compliance	complete compliance	complete compliance	complete compliance	complete compliance	complete compliance	complete compliance	complete compliance	complete compliance	complete compliance	complete compliance
255	Female	The Uyghur	31-40 years	6-10 years	Science and engineering	Yes	Bachelor's degree	Intermediate	Primary School	Southern Xinjiang	complete compliance	complete compliance	complete compliance	complete compliance	relatively compliance	relatively compliance	relatively compliance	relatively compliance	relatively compliance	relatively compliance	relatively compliance	relatively compliance	basic non-compliance	relatively compliance	relatively compliance	relatively compliance
256	Female	The Uyghur	20-30 years	5 years and below	Science and engineering	No	Bachelor's degree	Junior	Junior High School	Southern Xinjiang	relatively compliance	complete compliance	relatively compliance	complete compliance	complete compliance	complete compliance	complete compliance	complete compliance	complete compliance	complete compliance	complete compliance	complete compliance	complete compliance	relatively compliance	relatively compliance	relatively compliance
257	Female	The Uyghur	31-40 years	6-10 years	Science and engineering	No	Bachelor's degree	Intermediate	Primary School	Southern Xinjiang	relatively compliance	relatively compliance	relatively compliance	relatively compliance	relatively compliance	relatively compliance	relatively compliance	relatively compliance	relatively compliance	relatively compliance	relatively compliance	relatively compliance	relatively compliance	relatively compliance	relatively compliance	relatively compliance
258	Female	The Uyghur	31-40 years	6-10 years	Science and engineering	Yes	Bachelor's degree	None	Primary School	Southern Xinjiang	relatively compliance	relatively compliance	relatively compliance	relatively compliance	relatively compliance	relatively compliance	relatively compliance	relatively compliance	relatively compliance	relatively compliance	relatively compliance	relatively compliance	relatively compliance	relatively compliance	relatively compliance	relatively compliance
259	Female	The Uyghur	20-30 years	5 years and below	Humanities	Yes	Bachelor's degree	Intermediate	Primary School	Southern Xinjiang	relatively compliance	basic compliance	complete compliance	complete compliance	complete compliance	basic non-compliance	complete compliance	relatively compliance	relatively compliance	basic compliance	basic compliance	basic compliance	basic compliance	basic non-compliance	basic non-compliance	basic compliance
260	Female	The Han nationality	31-40 years	6-10 years	Humanities	Yes	Master's degree	Intermediate	Junior High School	Urumqi City	basic compliance	complete compliance	relatively compliance	basic non-compliance	basic compliance	relatively compliance	relatively compliance	basic non-compliance	relatively compliance	relatively compliance	relatively compliance	relatively compliance	basic compliance	relatively compliance	relatively compliance	relatively compliance
261	Female	The Uyghur	41-50 years	11-20 years	Humanities	Yes	Bachelor's degree	Intermediate	Junior High School	Southern Xinjiang	relatively compliance	complete compliance	relatively compliance	relatively compliance	relatively compliance	relatively compliance	relatively compliance	relatively compliance	relatively compliance	relatively compliance	relatively compliance	relatively compliance	relatively compliance	relatively compliance	relatively compliance	relatively compliance
262	Female	The Han nationality	31-40 years	11-20 years	Science and engineering	Yes	Master's degree	Intermediate	High School	Urumqi City	basic compliance	complete compliance	complete compliance	complete compliance	complete compliance	complete compliance	relatively compliance	relatively compliance	relatively compliance	relatively compliance	relatively compliance	relatively compliance	basic compliance	relatively compliance	relatively compliance	complete compliance
263	Female	The Han nationality	20-30 years	5 years and below	Humanities	Yes	Bachelor's degree	None	Primary School	Southern Xinjiang	basic compliance	relatively compliance	basic compliance	relatively compliance	relatively compliance	relatively compliance	relatively compliance	relatively compliance	relatively compliance	relatively compliance	relatively compliance	relatively compliance	relatively compliance	relatively compliance	relatively compliance	basic non-compliance
264	Female	The Uyghur	31-40 years	11-20 years	Humanities	Yes	Bachelor's degree	Intermediate	Primary School	Southern Xinjiang	relatively compliance	complete compliance	relatively compliance	complete compliance	relatively compliance	complete compliance	complete compliance	complete compliance	complete compliance	complete compliance	complete compliance	complete compliance	complete compliance	complete compliance	complete compliance	relatively compliance
265	Female	The Kazakh	41-50 years	11-20 years	Science and engineering	No	Bachelor's degree	Senior	Junior High School	Northern Xinjiang	complete compliance	complete compliance	complete compliance	complete compliance	complete compliance	complete compliance	complete compliance	complete compliance	complete compliance	complete compliance	complete compliance	complete compliance	complete compliance	complete compliance	complete compliance	complete compliance
266	Female	The Uyghur	41-50 years	11-20 years	Science and engineering	Yes	Bachelor's degree	Senior	Primary School	Southern Xinjiang	complete compliance	complete compliance	complete compliance	relatively compliance	relatively compliance	complete compliance	complete compliance	complete compliance	complete compliance	complete compliance	complete compliance	complete compliance	complete compliance	complete compliance	complete compliance	complete compliance
267	Female	Other ethnicities	20-30 years	6-10 years	Science and engineering	Yes	Master's degree	Junior	High School	Urumqi City	basic non-compliance	complete compliance	complete compliance	complete compliance	complete compliance	complete compliance	complete compliance	complete compliance	complete compliance	complete compliance	basic compliance	complete compliance	complete compliance	basic compliance	relatively compliance	complete compliance
268	Female	Other ethnicities	20-30 years	5 years and below	Humanities	Yes	Bachelor's degree	None	Primary School	Southern Xinjiang	complete compliance	complete compliance	complete compliance	complete compliance	complete compliance	complete compliance	complete compliance	complete compliance	complete compliance	complete compliance	complete compliance	complete compliance	complete compliance	complete compliance	complete compliance	complete compliance
269	Female	The Uyghur	20-30 years	5 years and below	Science and engineering	Yes	Bachelor's degree	Intermediate	Primary School	Southern Xinjiang	basic compliance	complete compliance	complete non-compliance	complete compliance	complete compliance	complete compliance	complete compliance	complete compliance	complete compliance	complete compliance	complete compliance	complete compliance	complete compliance	complete compliance	complete compliance	basic compliance
270	Female	The Han nationality	20-30 years	5 years and below	Humanities	Yes	College	None	Primary School	Southern Xinjiang	basic compliance	complete compliance	basic compliance	basic compliance	basic compliance	basic compliance	complete compliance	relatively compliance	relatively compliance	relatively compliance	relatively compliance	relatively compliance	relatively compliance	relatively compliance	relatively compliance	basic compliance
271	Female	The Uyghur	31-40 years	6-10 years	Science and engineering	Yes	Bachelor's degree	Intermediate	Primary School	Southern Xinjiang	complete compliance	complete compliance	complete compliance	complete compliance	complete compliance	complete compliance	complete compliance	complete compliance	complete compliance	complete compliance	complete compliance	complete compliance	complete compliance	relatively compliance	relatively compliance	relatively compliance
272	Female	The Uyghur	31-40 years	6-10 years	Science and engineering	Yes	Bachelor's degree	Intermediate	Primary School	Southern Xinjiang	complete compliance	complete compliance	relatively compliance	relatively compliance	relatively compliance	relatively compliance	relatively compliance	relatively compliance	relatively compliance	relatively compliance	relatively compliance	relatively compliance	relatively compliance	relatively compliance	relatively compliance	relatively compliance
273	Female	The Uyghur	20-30 years	6-10 years	Humanities	Yes	Bachelor's degree	Intermediate	Primary School	Southern Xinjiang	complete compliance	complete compliance	complete compliance	complete compliance	complete compliance	complete compliance	complete compliance	complete compliance	complete compliance	complete compliance	complete compliance	relatively compliance	relatively compliance	relatively compliance	relatively compliance	relatively compliance
274	Female	The Uyghur	20-30 years	5 years and below	Science and engineering	Yes	Bachelor's degree	Junior	Primary School	Northern Xinjiang	basic compliance	basic compliance	relatively compliance	relatively compliance	relatively compliance	relatively compliance	relatively compliance	relatively compliance	relatively compliance	relatively compliance	relatively compliance	relatively compliance	relatively compliance	relatively compliance	relatively compliance	relatively compliance
275	Female	The Han nationality	31-40 years	11-20 years	Humanities	No	Bachelor's degree	Intermediate	Junior High School	Urumqi City	relatively compliance	complete compliance	relatively compliance	relatively compliance	complete compliance	complete compliance	complete compliance	complete compliance	complete compliance	complete compliance	complete compliance	complete compliance	complete compliance	relatively compliance	relatively compliance	complete compliance
276	Female	The Uyghur	31-40 years	6-10 years	Science and engineering	Yes	Bachelor's degree	Junior	Primary School	Southern Xinjiang	relatively compliance	relatively compliance	relatively compliance	relatively compliance	relatively compliance	relatively compliance	relatively compliance	relatively compliance	relatively compliance	relatively compliance	relatively compliance	relatively compliance	relatively compliance	relatively compliance	relatively compliance	relatively compliance
277	Female	The Uyghur	20-30 years	5 years and below	Humanities	Yes	Bachelor's degree	None	Vocational School	Urumqi City	basic compliance	relatively compliance	relatively compliance	relatively compliance	basic compliance	relatively compliance	relatively compliance	relatively compliance	relatively compliance	relatively compliance	relatively compliance	relatively compliance	relatively compliance	basic compliance	relatively compliance	relatively compliance
278	male	The Han nationality	20-30 years	5 years and below	Humanities	Yes	Bachelor's degree	Intermediate	Junior High School	Southern Xinjiang	relatively compliance	relatively compliance	basic compliance	relatively compliance	relatively compliance	complete compliance	relatively compliance	relatively compliance	relatively compliance	relatively compliance	relatively compliance	relatively compliance	relatively compliance	relatively compliance	basic compliance	relatively compliance
279	male	Other ethnicities	20-30 years	5 years and below	Arts and sports	Yes	College	None	Primary School	Southern Xinjiang	relatively compliance	complete compliance	complete compliance	relatively compliance	complete compliance	relatively compliance	complete compliance	basic compliance	basic compliance	complete compliance	complete compliance	relatively compliance	complete compliance	relatively compliance	complete compliance	relatively compliance
280	Female	The Han nationality	20-30 years	5 years and below	Humanities	Yes	Bachelor's degree	Junior	Primary School	Southern Xinjiang	relatively compliance	relatively compliance	relatively compliance	relatively compliance	complete compliance	complete compliance	relatively compliance	relatively compliance	relatively compliance	basic compliance	basic compliance	relatively compliance	relatively compliance	basic compliance	basic compliance	relatively compliance
281	Female	Other ethnicities	31-40 years	5 years and below	Science and engineering	Yes	Bachelor's degree	None	Primary School	Southern Xinjiang	complete compliance	complete compliance	complete compliance	complete compliance	complete compliance	complete compliance	complete compliance	complete compliance	complete compliance	complete compliance	basic compliance	complete compliance	complete compliance	complete compliance	relatively compliance	basic non-compliance
282	Female	The Han nationality	31-40 years	11-20 years	Science and engineering	No	Bachelor's degree	Intermediate	Primary School	Urumqi City	basic compliance	relatively compliance	complete compliance	relatively compliance	basic compliance	complete compliance	complete compliance	complete compliance	complete compliance	complete compliance	complete compliance	complete compliance	basic compliance	relatively compliance	basic compliance	basic compliance
283	Female	The Uyghur	20-30 years	5 years and below	Humanities	Yes	College	Junior	Junior High School	Northern Xinjiang	relatively compliance	relatively compliance	relatively compliance	relatively compliance	relatively compliance	relatively compliance	relatively compliance	relatively compliance	relatively compliance	relatively compliance	relatively compliance	relatively compliance	relatively compliance	relatively compliance	basic compliance	relatively compliance
284	Female	The Uyghur	20-30 years	5 years and below	Humanities	No	Bachelor's degree	None	Junior High School	Northern Xinjiang	relatively compliance	relatively compliance	relatively compliance	relatively compliance	relatively compliance	relatively compliance	relatively compliance	relatively compliance	relatively compliance	relatively compliance	relatively compliance	relatively compliance	relatively compliance	relatively compliance	relatively compliance	relatively compliance
285	Female	The Uyghur	31-40 years	6-10 years	Humanities	No	Bachelor's degree	Intermediate	Primary School	Urumqi City	relatively compliance	relatively compliance	basic compliance	relatively compliance	relatively compliance	complete compliance	relatively compliance	relatively compliance	relatively compliance	relatively compliance	relatively compliance	relatively compliance	relatively compliance	relatively compliance	relatively compliance	basic non-compliance
286	male	Other ethnicities	20-30 years	5 years and below	Humanities	Yes	Bachelor's degree	Junior	Junior High School	Northern Xinjiang	basic compliance	complete compliance	complete compliance	complete compliance	complete compliance	complete compliance	complete compliance	basic compliance	relatively compliance	relatively compliance	relatively compliance	complete compliance	basic compliance	basic compliance	basic compliance	complete compliance
287	Female	The Uyghur	31-40 years	6-10 years	Science and engineering	No	Bachelor's degree	Junior	Primary School	Urumqi City	relatively compliance	complete compliance	basic compliance	relatively compliance	complete compliance	complete compliance	complete compliance	relatively compliance	relatively compliance	basic compliance	basic compliance	basic compliance	relatively compliance	relatively compliance	relatively compliance	relatively compliance
288	Female	The Han nationality	31-40 years	11-20 years	Humanities	Yes	Bachelor's degree	Intermediate	Primary School	Urumqi City	relatively compliance	complete compliance	basic compliance	complete compliance	complete compliance	complete compliance	complete compliance	complete compliance	complete compliance	complete compliance	complete compliance	complete compliance	complete compliance	complete compliance	relatively compliance	complete compliance
289	Female	The Kazakh	20-30 years	5 years and below	Humanities	Yes	Master's degree	Intermediate	Primary School	Urumqi City	relatively compliance	basic compliance	basic non-compliance	relatively compliance	relatively compliance	relatively compliance	relatively compliance	relatively compliance	relatively compliance	relatively compliance	relatively compliance	relatively compliance	complete non-compliance	relatively compliance	relatively compliance	complete compliance
290	Female	The Uyghur	41-50 years	20 years and above	Arts and sports	Yes	College	Intermediate	Vocational School	Southern Xinjiang	relatively compliance	relatively compliance	relatively compliance	relatively compliance	relatively compliance	relatively compliance	relatively compliance	relatively compliance	relatively compliance	relatively compliance	relatively compliance	relatively compliance	relatively compliance	relatively compliance	relatively compliance	relatively compliance
291	Female	Other ethnicities	31-40 years	11-20 years	Humanities	No	Bachelor's degree	Senior	Primary School	Urumqi City	complete compliance	complete compliance	complete compliance	complete compliance	complete compliance	complete compliance	complete compliance	complete compliance	complete compliance	complete compliance	relatively compliance	complete compliance	complete compliance	complete compliance	complete compliance	complete compliance
292	male	The Han nationality	31-40 years	6-10 years	Science and engineering	Yes	Bachelor's degree	Junior	High School	Urumqi City	basic non-compliance	basic compliance	relatively compliance	complete compliance	relatively compliance	relatively compliance	relatively compliance	basic compliance	relatively compliance	relatively compliance	basic compliance	basic compliance	basic compliance	basic compliance	basic compliance	relatively compliance
293	Female	The Han nationality	31-40 years	6-10 years	Humanities	Yes	Bachelor's degree	Intermediate	Primary School	Urumqi City	relatively compliance	complete compliance	relatively compliance	complete compliance	relatively compliance	complete compliance	complete compliance	complete compliance	relatively compliance	complete compliance	relatively compliance	relatively compliance	relatively compliance	relatively compliance	relatively compliance	relatively compliance
294	Female	The Uyghur	20-30 years	5 years and below	Science and engineering	Yes	Bachelor's degree	Intermediate	Primary School	Southern Xinjiang	basic compliance	basic compliance	relatively compliance	relatively compliance	relatively compliance	relatively compliance	relatively compliance	relatively compliance	complete compliance	relatively compliance	relatively compliance	basic compliance	relatively compliance	basic compliance	relatively compliance	relatively compliance
295	male	Other ethnicities	31-40 years	11-20 years	Humanities	Yes	Master's degree	Intermediate	High School	Urumqi City	relatively compliance	complete compliance	relatively compliance	basic compliance	basic compliance	complete compliance	complete compliance	complete compliance	relatively compliance	complete compliance	relatively compliance	relatively compliance	complete compliance	relatively compliance	relatively compliance	basic compliance
296	Female	The Han nationality	41-50 years	11-20 years	Humanities	No	College	Junior	Primary School	Northern Xinjiang	relatively compliance	relatively compliance	relatively compliance	relatively compliance	relatively compliance	relatively compliance	relatively compliance	relatively compliance	relatively compliance	relatively compliance	relatively compliance	relatively compliance	relatively compliance	relatively compliance	basic compliance	relatively compliance
297	Female	The Han nationality	41-50 years	20 years and above	Science and engineering	No	Bachelor's degree	Senior	Junior High School	Urumqi City	basic compliance	relatively compliance	basic compliance	relatively compliance	complete compliance	complete compliance	complete compliance	complete compliance	complete compliance	complete compliance	complete compliance	complete compliance	relatively compliance	basic compliance	basic compliance	complete compliance
298	male	The Han nationality	31-40 years	11-20 years	Science and engineering	Yes	Bachelor's degree	Intermediate	Junior High School	Northern Xinjiang	relatively compliance	relatively compliance	relatively compliance	complete compliance	complete compliance	complete compliance	complete compliance	complete compliance	complete compliance	complete compliance	complete compliance	complete compliance	complete compliance	complete compliance	complete compliance	complete compliance
299	Female	The Han nationality	41-50 years	20 years and above	Humanities	Yes	Bachelor's degree	Senior	Junior High School	Northern Xinjiang	relatively compliance	relatively compliance	basic compliance	relatively compliance	relatively compliance	complete compliance	relatively compliance	relatively compliance	relatively compliance	relatively compliance	relatively compliance	relatively compliance	relatively compliance	relatively compliance	relatively compliance	relatively compliance
300	Female	The Han nationality	41-50 years	20 years and above	Humanities	Yes	Bachelor's degree	Senior	Junior High School	Northern Xinjiang	relatively compliance	relatively compliance	relatively compliance	relatively compliance	relatively compliance	relatively compliance	relatively compliance	relatively compliance	relatively compliance	relatively compliance	relatively compliance	relatively compliance	relatively compliance	relatively compliance	relatively compliance	relatively compliance
301	male	The Uyghur	31-40 years	11-20 years	Arts and sports	Yes	College	Junior	Junior High School	Northern Xinjiang	relatively compliance	relatively compliance	relatively compliance	relatively compliance	relatively compliance	relatively compliance	relatively compliance	relatively compliance	relatively compliance	relatively compliance	relatively compliance	relatively compliance	relatively compliance	relatively compliance	relatively compliance	relatively compliance
302	Female	The Han nationality	31-40 years	6-10 years	Humanities	Yes	College	Junior	Junior High School	Northern Xinjiang	relatively compliance	relatively compliance	relatively compliance	relatively compliance	relatively compliance	relatively compliance	relatively compliance	relatively compliance	relatively compliance	relatively compliance	relatively compliance	relatively compliance	relatively compliance	relatively compliance	basic compliance	relatively compliance
303	Female	The Han nationality	31-40 years	5 years and below	Humanities	Yes	College	Junior	Junior High School	Northern Xinjiang	relatively compliance	relatively compliance	relatively compliance	relatively compliance	relatively compliance	relatively compliance	relatively compliance	relatively compliance	relatively compliance	relatively compliance	relatively compliance	relatively compliance	basic compliance	basic compliance	basic compliance	relatively compliance
304	Female	The Han nationality	41-50 years	20 years and above	Humanities	Yes	Bachelor's degree	Senior	Junior High School	Northern Xinjiang	relatively compliance	relatively compliance	relatively compliance	relatively compliance	relatively compliance	relatively compliance	relatively compliance	relatively compliance	relatively compliance	relatively compliance	relatively compliance	relatively compliance	relatively compliance	relatively compliance	relatively compliance	relatively compliance
305	Female	The Han nationality	31-40 years	11-20 years	Humanities	No	College	Intermediate	Junior High School	Northern Xinjiang	basic compliance	relatively compliance	basic compliance	basic compliance	relatively compliance	relatively compliance	relatively compliance	relatively compliance	relatively compliance	relatively compliance	relatively compliance	relatively compliance	relatively compliance	relatively compliance	relatively compliance	relatively compliance
306	Female	The Han nationality	41-50 years	20 years and above	Humanities	Yes	Bachelor's degree	Senior	Junior High School	Northern Xinjiang	basic compliance	relatively compliance	relatively compliance	relatively compliance	relatively compliance	relatively compliance	relatively compliance	relatively compliance	relatively compliance	basic compliance	basic compliance	basic compliance	relatively compliance	relatively compliance	relatively compliance	relatively compliance
307	Female	The Han nationality	51 years and above	20 years and above	Humanities	Yes	Bachelor's degree	Senior	Junior High School	Northern Xinjiang	relatively compliance	relatively compliance	relatively compliance	relatively compliance	relatively compliance	relatively compliance	relatively compliance	relatively compliance	relatively compliance	relatively compliance	relatively compliance	relatively compliance	relatively compliance	relatively compliance	basic compliance	relatively compliance
308	Female	Other ethnicities	41-50 years	11-20 years	Science and engineering	Yes	Bachelor's degree	Junior	Junior High School	Northern Xinjiang	relatively compliance	relatively compliance	relatively compliance	relatively compliance	relatively compliance	relatively compliance	relatively compliance	relatively compliance	complete compliance	relatively compliance	relatively compliance	relatively compliance	relatively compliance	relatively compliance	relatively compliance	relatively compliance
309	Female	The Han nationality	31-40 years	6-10 years	Humanities	Yes	Master's degree	Intermediate	High School	Northern Xinjiang	complete compliance	complete compliance	complete compliance	relatively compliance	relatively compliance	complete compliance	complete compliance	basic compliance	relatively compliance	relatively compliance	basic compliance	basic compliance	relatively compliance	basic compliance	basic compliance	basic compliance
310	Female	The Han nationality	31-40 years	11-20 years	Humanities	Yes	Bachelor's degree	Intermediate	Junior High School	Northern Xinjiang	relatively compliance	relatively compliance	relatively compliance	basic compliance	basic compliance	relatively compliance	relatively compliance	relatively compliance	relatively compliance	relatively compliance	relatively compliance	relatively compliance	relatively compliance	relatively compliance	relatively compliance	relatively compliance
311	male	Other ethnicities	31-40 years	5 years and below	Science and engineering	Yes	Bachelor's degree	Intermediate	Junior High School	Northern Xinjiang	relatively compliance	relatively compliance	relatively compliance	basic compliance	basic compliance	relatively compliance	relatively compliance	relatively compliance	relatively compliance	relatively compliance	relatively compliance	relatively compliance	relatively compliance	relatively compliance	relatively compliance	relatively compliance
312	Female	Other ethnicities	31-40 years	11-20 years	Humanities	Yes	Bachelor's degree	Junior	Junior High School	Northern Xinjiang	basic compliance	complete compliance	basic compliance	complete compliance	complete compliance	complete compliance	relatively compliance	relatively compliance	relatively compliance	relatively compliance	relatively compliance	relatively compliance	relatively compliance	relatively compliance	relatively compliance	basic non-compliance
313	Female	The Han nationality	20-30 years	6-10 years	Science and engineering	Yes	Bachelor's degree	Junior	Junior High School	Northern Xinjiang	basic compliance	relatively compliance	basic compliance	relatively compliance	relatively compliance	relatively compliance	relatively compliance	relatively compliance	relatively compliance	relatively compliance	relatively compliance	relatively compliance	relatively compliance	relatively compliance	relatively compliance	relatively compliance
314	Female	The Han nationality	20-30 years	6-10 years	Arts and sports	Yes	Bachelor's degree	Junior	Junior High School	Northern Xinjiang	basic compliance	complete compliance	relatively compliance	relatively compliance	relatively compliance	relatively compliance	relatively compliance	relatively compliance	relatively compliance	relatively compliance	relatively compliance	relatively compliance	relatively compliance	relatively compliance	relatively compliance	relatively compliance
315	Female	The Han nationality	51 years and above	20 years and above	Science and engineering	Yes	Bachelor's degree	Senior	Junior High School	Northern Xinjiang	basic non-compliance	relatively compliance	relatively compliance	relatively compliance	relatively compliance	relatively compliance	relatively compliance	relatively compliance	relatively compliance	relatively compliance	relatively compliance	relatively compliance	basic compliance	basic non-compliance	basic non-compliance	basic non-compliance
316	Female	The Han nationality	20-30 years	5 years and below	Arts and sports	Yes	Bachelor's degree	Intermediate	Junior High School	Northern Xinjiang	complete compliance	complete compliance	complete compliance	complete compliance	complete compliance	complete compliance	complete compliance	complete compliance	complete compliance	complete compliance	complete compliance	complete compliance	complete compliance	complete compliance	complete compliance	complete compliance
317	Female	The Han nationality	20-30 years	5 years and below	Science and engineering	Yes	Bachelor's degree	None	Junior High School	Northern Xinjiang	complete compliance	complete compliance	complete compliance	complete compliance	complete compliance	complete compliance	complete compliance	complete compliance	complete compliance	complete compliance	complete compliance	complete compliance	complete compliance	complete compliance	complete compliance	complete compliance
318	Female	The Han nationality	20-30 years	5 years and below	Science and engineering	Yes	Bachelor's degree	None	Junior High School	Northern Xinjiang	complete compliance	complete compliance	complete compliance	complete compliance	complete compliance	complete compliance	complete compliance	complete compliance	complete compliance	complete compliance	complete compliance	complete compliance	complete compliance	complete compliance	complete compliance	complete compliance
319	Female	The Han nationality	31-40 years	11-20 years	Humanities	Yes	Bachelor's degree	Intermediate	Junior High School	Northern Xinjiang	relatively compliance	relatively compliance	relatively compliance	relatively compliance	relatively compliance	relatively compliance	relatively compliance	relatively compliance	relatively compliance	relatively compliance	relatively compliance	relatively compliance	relatively compliance	relatively compliance	basic compliance	relatively compliance
320	Female	The Han nationality	31-40 years	11-20 years	Humanities	Yes	Bachelor's degree	Intermediate	Junior High School	Northern Xinjiang	basic compliance	complete compliance	relatively compliance	relatively compliance	relatively compliance	relatively compliance	relatively compliance	relatively compliance	relatively compliance	relatively compliance	relatively compliance	relatively compliance	relatively compliance	relatively compliance	relatively compliance	relatively compliance
321	Female	The Han nationality	20-30 years	5 years and below	Science and engineering	Yes	Bachelor's degree	Junior	Junior High School	Northern Xinjiang	complete compliance	basic non-compliance	basic compliance	complete compliance	complete compliance	complete compliance	complete compliance	complete compliance	complete compliance	complete compliance	complete compliance	complete compliance	complete compliance	basic compliance	basic compliance	relatively compliance
322	male	The Han nationality	31-40 years	5 years and below	Humanities	No	Bachelor's degree	Junior	Junior High School	Northern Xinjiang	relatively compliance	basic non-compliance	complete non-compliance	relatively compliance	relatively compliance	relatively compliance	relatively compliance	relatively compliance	basic non-compliance	relatively compliance	relatively compliance	basic compliance	basic compliance	basic compliance	complete non-compliance	basic compliance
323	Female	The Han nationality	31-40 years	6-10 years	Humanities	Yes	College	Junior	Junior High School	Northern Xinjiang	complete compliance	complete compliance	relatively compliance	relatively compliance	relatively compliance	relatively compliance	relatively compliance	complete compliance	complete compliance	complete compliance	complete compliance	complete compliance	complete compliance	basic compliance	relatively compliance	basic compliance
324	Female	The Han nationality	41-50 years	20 years and above	Science and engineering	Yes	Bachelor's degree	Intermediate	Junior High School	Northern Xinjiang	complete compliance	basic non-compliance	complete non-compliance	complete compliance	complete compliance	relatively compliance	complete compliance	complete compliance	complete compliance	complete compliance	complete compliance	complete compliance	complete compliance	complete compliance	complete compliance	complete compliance
325	Female	The Han nationality	41-50 years	11-20 years	Humanities	No	Bachelor's degree	Intermediate	Junior High School	Northern Xinjiang	relatively compliance	relatively compliance	basic compliance	relatively compliance	relatively compliance	relatively compliance	relatively compliance	basic compliance	basic compliance	basic compliance	basic compliance	basic compliance	basic non-compliance	relatively compliance	basic compliance	relatively compliance
326	Female	The Han nationality	41-50 years	20 years and above	Humanities	Yes	Bachelor's degree	Senior	Primary School	Northern Xinjiang	basic compliance	relatively compliance	basic compliance	basic compliance	relatively compliance	relatively compliance	relatively compliance	basic compliance	relatively compliance	relatively compliance	basic compliance	basic compliance	basic compliance	basic compliance	basic compliance	relatively compliance
327	male	The Han nationality	20-30 years	5 years and below	Humanities	Yes	Bachelor's degree	None	Primary School	Northern Xinjiang	relatively compliance	relatively compliance	relatively compliance	relatively compliance	relatively compliance	relatively compliance	relatively compliance	relatively compliance	relatively compliance	relatively compliance	relatively compliance	relatively compliance	relatively compliance	relatively compliance	relatively compliance	basic compliance
328	male	The Han nationality	31-40 years	11-20 years	Science and engineering	Yes	Bachelor's degree	Senior	Primary School	Northern Xinjiang	relatively compliance	relatively compliance	relatively compliance	relatively compliance	relatively compliance	relatively compliance	relatively compliance	relatively compliance	relatively compliance	relatively compliance	relatively compliance	relatively compliance	relatively compliance	relatively compliance	relatively compliance	relatively compliance
329	male	The Han nationality	20-30 years	5 years and below	Humanities	No	Bachelor's degree	Junior	Primary School	Northern Xinjiang	basic compliance	basic compliance	basic compliance	basic compliance	relatively compliance	complete compliance	relatively compliance	basic compliance	basic compliance	basic compliance	complete compliance	complete compliance	complete compliance	relatively compliance	relatively compliance	relatively compliance
330	Female	The Han nationality	20-30 years	5 years and below	Science and engineering	Yes	Bachelor's degree	Junior	Junior High School	Northern Xinjiang	basic compliance	relatively compliance	basic compliance	basic compliance	basic compliance	basic compliance	relatively compliance	relatively compliance	relatively compliance	relatively compliance	relatively compliance	relatively compliance	relatively compliance	relatively compliance	basic non-compliance	basic compliance
331	Female	The Han nationality	20-30 years	5 years and below	Science and engineering	Yes	Bachelor's degree	None	Junior High School	Northern Xinjiang	relatively compliance	relatively compliance	basic compliance	relatively compliance	relatively compliance	relatively compliance	relatively compliance	relatively compliance	relatively compliance	relatively compliance	relatively compliance	relatively compliance	relatively compliance	relatively compliance	relatively compliance	relatively compliance
332	male	The Kazakh	31-40 years	6-10 years	Arts and sports	Yes	Bachelor's degree	Junior	Junior High School	Northern Xinjiang	complete compliance	complete compliance	complete compliance	complete compliance	complete compliance	complete compliance	complete compliance	complete compliance	complete compliance	complete compliance	complete compliance	complete compliance	complete compliance	relatively compliance	relatively compliance	relatively compliance
333	Female	The Uyghur	20-30 years	5 years and below	Science and engineering	Yes	Master's degree	Junior	Junior High School	Northern Xinjiang	relatively compliance	relatively compliance	relatively compliance	relatively compliance	relatively compliance	relatively compliance	relatively compliance	relatively compliance	relatively compliance	relatively compliance	relatively compliance	relatively compliance	basic compliance	basic compliance	basic compliance	relatively compliance
334	Female	The Uyghur	31-40 years	11-20 years	Science and engineering	No	Bachelor's degree	Intermediate	Junior High School	Northern Xinjiang	relatively compliance	relatively compliance	relatively compliance	relatively compliance	relatively compliance	relatively compliance	relatively compliance	complete compliance	relatively compliance	complete compliance	complete compliance	complete compliance	complete compliance	complete compliance	relatively compliance	relatively compliance
335	Female	The Kazakh	31-40 years	6-10 years	Humanities	Yes	Bachelor's degree	Junior	Junior High School	Northern Xinjiang	relatively compliance	relatively compliance	relatively compliance	relatively compliance	relatively compliance	relatively compliance	relatively compliance	relatively compliance	relatively compliance	relatively compliance	relatively compliance	relatively compliance	relatively compliance	relatively compliance	relatively compliance	basic non-compliance
336	male	The Han nationality	31-40 years	11-20 years	Humanities	Yes	Bachelor's degree	Intermediate	Junior High School	Northern Xinjiang	basic compliance	basic non-compliance	basic compliance	basic compliance	basic compliance	basic compliance	basic compliance	basic compliance	basic compliance	basic compliance	basic compliance	basic compliance	basic compliance	basic compliance	basic compliance	basic compliance
337	male	The Uyghur	20-30 years	6-10 years	Arts and sports	Yes	College	Junior	Junior High School	Northern Xinjiang	complete compliance	complete compliance	complete compliance	complete compliance	complete compliance	complete compliance	complete compliance	complete compliance	complete compliance	complete compliance	complete compliance	complete compliance	complete compliance	complete compliance	complete compliance	complete compliance
338	Female	Other ethnicities	41-50 years	20 years and above	Humanities	Yes	Bachelor's degree	Senior	Junior High School	Northern Xinjiang	basic compliance	basic compliance	basic compliance	basic compliance	basic compliance	relatively compliance	relatively compliance	relatively compliance	relatively compliance	relatively compliance	relatively compliance	basic compliance	basic compliance	basic compliance	relatively compliance	basic compliance
339	male	The Uyghur	20-30 years	6-10 years	Arts and sports	Yes	College	Junior	Junior High School	Northern Xinjiang	complete compliance	complete compliance	complete compliance	complete compliance	complete compliance	complete compliance	complete compliance	complete compliance	complete compliance	complete compliance	complete compliance	complete compliance	complete compliance	complete compliance	complete compliance	complete compliance
340	male	Other ethnicities	31-40 years	6-10 years	Science and engineering	Yes	Bachelor's degree	Junior	Junior High School	Northern Xinjiang	relatively compliance	relatively compliance	relatively compliance	relatively compliance	relatively compliance	relatively compliance	relatively compliance	relatively compliance	relatively compliance	relatively compliance	relatively compliance	relatively compliance	relatively compliance	relatively compliance	relatively compliance	relatively compliance
341	Female	The Han nationality	41-50 years	11-20 years	Humanities	Yes	Bachelor's degree	Senior	Junior High School	Northern Xinjiang	basic non-compliance	relatively compliance	relatively compliance	relatively compliance	relatively compliance	relatively compliance	relatively compliance	relatively compliance	relatively compliance	relatively compliance	relatively compliance	relatively compliance	relatively compliance	basic compliance	basic compliance	relatively compliance
342	male	The Han nationality	31-40 years	5 years and below	Science and engineering	No	Bachelor's degree	Senior	Junior High School	Northern Xinjiang	relatively compliance	relatively compliance	relatively compliance	relatively compliance	relatively compliance	relatively compliance	relatively compliance	relatively compliance	relatively compliance	relatively compliance	relatively compliance	relatively compliance	relatively compliance	relatively compliance	relatively compliance	relatively compliance
343	male	The Han nationality	20-30 years	5 years and below	Humanities	No	Bachelor's degree	None	Junior High School	Northern Xinjiang	basic non-compliance	basic non-compliance	basic non-compliance	relatively compliance	relatively compliance	complete compliance	relatively compliance	relatively compliance	relatively compliance	relatively compliance	relatively compliance	relatively compliance	relatively compliance	relatively compliance	relatively compliance	relatively compliance
344	male	The Han nationality	31-40 years	5 years and below	Science and engineering	No	Bachelor's degree	Junior	Junior High School	Northern Xinjiang	relatively compliance	relatively compliance	relatively compliance	relatively compliance	relatively compliance	relatively compliance	relatively compliance	relatively compliance	relatively compliance	relatively compliance	relatively compliance	relatively compliance	relatively compliance	relatively compliance	relatively compliance	relatively compliance
345	Female	The Han nationality	31-40 years	5 years and below	Humanities	No	College	Junior	Junior High School	Northern Xinjiang	relatively compliance	relatively compliance	relatively compliance	relatively compliance	relatively compliance	relatively compliance	relatively compliance	relatively compliance	relatively compliance	relatively compliance	relatively compliance	relatively compliance	relatively compliance	relatively compliance	relatively compliance	relatively compliance
346	Female	The Han nationality	51 years and above	20 years and above	Science and engineering	Yes	College	Senior	Junior High School	Northern Xinjiang	relatively compliance	relatively compliance	basic non-compliance	relatively compliance	relatively compliance	relatively compliance	complete compliance	relatively compliance	relatively compliance	relatively compliance	relatively compliance	relatively compliance	relatively compliance	relatively compliance	relatively compliance	relatively compliance
347	male	The Han nationality	51 years and above	20 years and above	Science and engineering	Yes	Bachelor's degree	Senior	Vocational School	Northern Xinjiang	basic compliance	complete compliance	basic non-compliance	complete compliance	complete compliance	complete compliance	relatively compliance	basic non-compliance	complete compliance	relatively compliance	relatively compliance	complete compliance	basic compliance	basic compliance	basic compliance	basic compliance
348	Female	Other ethnicities	41-50 years	11-20 years	Humanities	No	Bachelor's degree	Intermediate	Junior High School	Northern Xinjiang	relatively compliance	basic compliance	relatively compliance	complete compliance	relatively compliance	relatively compliance	relatively compliance	relatively compliance	relatively compliance	basic compliance	basic compliance	basic compliance	basic compliance	basic non-compliance	basic non-compliance	relatively compliance
349	male	The Han nationality	41-50 years	11-20 years	Arts and sports	Yes	Bachelor's degree	Senior	Junior High School	Urumqi City	relatively compliance	complete compliance	basic compliance	relatively compliance	basic non-compliance	relatively compliance	relatively compliance	basic compliance	relatively compliance	relatively compliance	basic compliance	complete non-compliance	complete compliance	basic compliance	relatively compliance	relatively compliance
350	Female	The Han nationality	41-50 years	20 years and above	Humanities	Yes	Bachelor's degree	Senior	Junior High School	Urumqi City	complete compliance	complete compliance	complete compliance	relatively compliance	complete compliance	complete compliance	complete compliance	complete compliance	complete compliance	complete compliance	complete compliance	complete compliance	complete compliance	complete compliance	complete compliance	complete compliance
351	male	The Han nationality	20-30 years	5 years and below	Humanities	No	Bachelor's degree	None	Junior High School	Northern Xinjiang	relatively compliance	relatively compliance	relatively compliance	relatively compliance	relatively compliance	relatively compliance	relatively compliance	relatively compliance	relatively compliance	relatively compliance	relatively compliance	relatively compliance	relatively compliance	relatively compliance	relatively compliance	relatively compliance
352	Female	The Han nationality	31-40 years	11-20 years	Science and engineering	Yes	Bachelor's degree	Junior	Junior High School	Northern Xinjiang	basic non-compliance	basic compliance	relatively compliance	relatively compliance	relatively compliance	relatively compliance	relatively compliance	relatively compliance	relatively compliance	relatively compliance	relatively compliance	relatively compliance	relatively compliance	relatively compliance	relatively compliance	relatively compliance
353	Female	Other ethnicities	20-30 years	5 years and below	Humanities	Yes	Bachelor's degree	Junior	Primary School	Northern Xinjiang	complete compliance	complete compliance	complete compliance	complete compliance	complete compliance	complete compliance	complete compliance	complete compliance	complete compliance	complete compliance	complete compliance	complete compliance	complete compliance	complete compliance	complete compliance	complete compliance
354	Female	The Han nationality	51 years and above	20 years and above	Humanities	Yes	College	Junior	Junior High School	Northern Xinjiang	relatively compliance	relatively compliance	relatively compliance	relatively compliance	relatively compliance	complete compliance	relatively compliance	relatively compliance	relatively compliance	relatively compliance	relatively compliance	relatively compliance	relatively compliance	relatively compliance	relatively compliance	complete compliance
355	Female	The Han nationality	41-50 years	20 years and above	Science and engineering	Yes	Bachelor's degree	Intermediate	Junior High School	Northern Xinjiang	relatively compliance	relatively compliance	basic non-compliance	relatively compliance	relatively compliance	relatively compliance	relatively compliance	relatively compliance	relatively compliance	relatively compliance	relatively compliance	relatively compliance	relatively compliance	relatively compliance	relatively compliance	relatively compliance
356	Female	The Han nationality	31-40 years	6-10 years	Humanities	Yes	Bachelor's degree	Junior	Junior High School	Northern Xinjiang	relatively compliance	relatively compliance	basic non-compliance	relatively compliance	relatively compliance	relatively compliance	relatively compliance	relatively compliance	relatively compliance	relatively compliance	relatively compliance	relatively compliance	relatively compliance	relatively compliance	relatively compliance	relatively compliance
357	Female	The Han nationality	41-50 years	20 years and above	Science and engineering	Yes	Bachelor's degree	Intermediate	Junior High School	Northern Xinjiang	complete compliance	complete compliance	complete non-compliance	complete compliance	complete compliance	complete compliance	complete compliance	complete compliance	complete compliance	complete compliance	complete compliance	complete compliance	complete compliance	complete compliance	complete compliance	complete compliance
358	Female	The Han nationality	41-50 years	11-20 years	Humanities	Yes	Bachelor's degree	Intermediate	Primary School	Urumqi City	complete compliance	complete compliance	complete compliance	complete compliance	complete compliance	complete compliance	complete compliance	complete compliance	complete compliance	complete compliance	relatively compliance	relatively compliance	basic compliance	relatively compliance	relatively compliance	relatively compliance
359	Female	The Han nationality	31-40 years	5 years and below	Science and engineering	No	Bachelor's degree	Junior	Junior High School	Urumqi City	basic compliance	relatively compliance	basic compliance	basic compliance	relatively compliance	relatively compliance	relatively compliance	relatively compliance	relatively compliance	relatively compliance	relatively compliance	relatively compliance	relatively compliance	basic compliance	basic compliance	basic compliance
360	Female	The Uyghur	41-50 years	11-20 years	Science and engineering	Yes	Bachelor's degree	Junior	Junior High School	Urumqi City	relatively compliance	relatively compliance	complete compliance	complete compliance	complete compliance	complete compliance	relatively compliance	relatively compliance	relatively compliance	relatively compliance	relatively compliance	basic compliance	relatively compliance	relatively compliance	relatively compliance	relatively compliance
361	Female	The Han nationality	41-50 years	20 years and above	Science and engineering	Yes	Bachelor's degree	Intermediate	Junior High School	Urumqi City	basic compliance	complete compliance	complete compliance	relatively compliance	relatively compliance	relatively compliance	complete compliance	basic compliance	basic compliance	basic compliance	basic compliance	relatively compliance	basic compliance	relatively compliance	relatively compliance	relatively compliance
362	Female	The Han nationality	51 years and above	20 years and above	Humanities	Yes	Bachelor's degree	Chief	Primary School	Northern Xinjiang	complete compliance	complete compliance	complete compliance	complete compliance	complete compliance	complete compliance	complete compliance	complete compliance	complete compliance	complete compliance	complete compliance	complete compliance	complete compliance	relatively compliance	relatively compliance	relatively compliance
363	Female	The Han nationality	41-50 years	20 years and above	Arts and sports	Yes	Bachelor's degree	Senior	Primary School	Northern Xinjiang	complete compliance	complete compliance	complete compliance	complete compliance	complete compliance	complete compliance	complete compliance	complete compliance	complete compliance	complete compliance	complete compliance	complete compliance	complete compliance	complete compliance	complete compliance	relatively compliance
364	Female	The Han nationality	41-50 years	20 years and above	Arts and sports	Yes	Bachelor's degree	Senior	Primary School	Urumqi City	relatively compliance	relatively compliance	relatively compliance	relatively compliance	relatively compliance	relatively compliance	relatively compliance	relatively compliance	relatively compliance	relatively compliance	relatively compliance	relatively compliance	relatively compliance	relatively compliance	relatively compliance	relatively compliance
365	Female	The Han nationality	41-50 years	20 years and above	Humanities	Yes	Bachelor's degree	Senior	Primary School	Urumqi City	relatively compliance	relatively compliance	relatively compliance	relatively compliance	relatively compliance	relatively compliance	relatively compliance	relatively compliance	relatively compliance	relatively compliance	relatively compliance	relatively compliance	relatively compliance	relatively compliance	relatively compliance	relatively compliance
366	Female	The Han nationality	31-40 years	6-10 years	Humanities	Yes	Bachelor's degree	Junior	Primary School	Urumqi City	relatively compliance	basic compliance	basic compliance	relatively compliance	relatively compliance	complete compliance	complete compliance	complete compliance	complete compliance	complete compliance	complete compliance	relatively compliance	relatively compliance	relatively compliance	relatively compliance	relatively compliance
367	Female	The Kazakh	41-50 years	11-20 years	Humanities	Yes	College	Junior	Primary School	Urumqi City	complete compliance	complete compliance	complete compliance	complete compliance	complete compliance	complete compliance	complete compliance	complete compliance	complete compliance	complete compliance	complete compliance	complete compliance	complete compliance	complete compliance	complete compliance	complete compliance
368	Female	The Uyghur	20-30 years	5 years and below	Science and engineering	Yes	Bachelor's degree	Intermediate	Primary School	Southern Xinjiang	basic compliance	relatively compliance	basic compliance	relatively compliance	relatively compliance	relatively compliance	relatively compliance	relatively compliance	relatively compliance	basic compliance	relatively compliance	basic non-compliance	relatively compliance	basic compliance	relatively compliance	basic compliance
369	Female	The Uyghur	20-30 years	5 years and below	Arts and sports	Yes	College	None	Primary School	Urumqi City	complete compliance	complete compliance	complete compliance	complete compliance	complete compliance	complete compliance	relatively compliance	relatively compliance	relatively compliance	relatively compliance	relatively compliance	relatively compliance	relatively compliance	relatively compliance	relatively compliance	relatively compliance
370	Female	The Uyghur	20-30 years	5 years and below	Arts and sports	Yes	College	None	Primary School	Urumqi City	relatively compliance	complete compliance	complete compliance	relatively compliance	complete compliance	complete compliance	complete compliance	complete compliance	relatively compliance	complete compliance	relatively compliance	relatively compliance	relatively compliance	relatively compliance	relatively compliance	relatively compliance
371	Female	The Han nationality	20-30 years	6-10 years	Humanities	Yes	Bachelor's degree	Junior	Primary School	Urumqi City	basic compliance	relatively compliance	relatively compliance	relatively compliance	relatively compliance	relatively compliance	complete compliance	complete compliance	complete compliance	complete compliance	complete compliance	complete compliance	complete compliance	complete compliance	complete compliance	relatively compliance
372	Female	The Han nationality	41-50 years	20 years and above	Humanities	Yes	Bachelor's degree	Intermediate	Primary School	Urumqi City	relatively compliance	complete compliance	complete compliance	complete compliance	complete compliance	complete compliance	complete compliance	complete compliance	complete compliance	complete compliance	complete compliance	complete compliance	complete compliance	complete compliance	complete compliance	complete compliance
373	Female	The Han nationality	51 years and above	20 years and above	Humanities	Yes	College	Senior	Primary School	Urumqi City	relatively compliance	basic compliance	relatively compliance	relatively compliance	basic compliance	complete compliance	complete compliance	relatively compliance	relatively compliance	relatively compliance	relatively compliance	relatively compliance	relatively compliance	relatively compliance	relatively compliance	relatively compliance
374	Female	The Han nationality	31-40 years	6-10 years	Science and engineering	Yes	Bachelor's degree	Junior	Primary School	Urumqi City	basic compliance	relatively compliance	relatively compliance	complete compliance	relatively compliance	relatively compliance	complete compliance	complete compliance	relatively compliance	complete compliance	complete compliance	complete compliance	basic compliance	complete compliance	basic compliance	relatively compliance
375	Female	The Han nationality	31-40 years	6-10 years	Science and engineering	Yes	Bachelor's degree	Junior	Primary School	Urumqi City	relatively compliance	relatively compliance	relatively compliance	relatively compliance	relatively compliance	relatively compliance	relatively compliance	complete compliance	relatively compliance	relatively compliance	complete compliance	complete compliance	basic compliance	relatively compliance	basic compliance	basic compliance
376	Female	The Han nationality	31-40 years	20 years and above	Arts and sports	Yes	Bachelor's degree	Intermediate	Primary School	Urumqi City	complete compliance	complete compliance	complete compliance	complete compliance	complete compliance	complete compliance	complete compliance	complete compliance	complete compliance	complete compliance	complete compliance	complete compliance	complete compliance	complete compliance	complete compliance	complete compliance
377	Female	The Han nationality	41-50 years	11-20 years	Science and engineering	No	Bachelor's degree	Intermediate	Primary School	Urumqi City	relatively compliance	complete compliance	complete compliance	complete compliance	complete compliance	complete compliance	complete compliance	complete compliance	complete compliance	complete compliance	relatively compliance	relatively compliance	complete compliance	complete compliance	relatively compliance	relatively compliance
378	Female	The Han nationality	41-50 years	11-20 years	Humanities	Yes	Bachelor's degree	Intermediate	Primary School	Northern Xinjiang	relatively compliance	relatively compliance	complete compliance	complete compliance	complete compliance	complete compliance	complete compliance	complete compliance	complete compliance	relatively compliance	relatively compliance	complete compliance	relatively compliance	relatively compliance	relatively compliance	relatively compliance
379	Female	The Han nationality	41-50 years	20 years and above	Humanities	Yes	Bachelor's degree	Senior	Primary School	Urumqi City	relatively compliance	relatively compliance	relatively compliance	relatively compliance	relatively compliance	relatively compliance	relatively compliance	relatively compliance	relatively compliance	relatively compliance	relatively compliance	relatively compliance	relatively compliance	relatively compliance	relatively compliance	relatively compliance
380	Female	The Han nationality	20-30 years	6-10 years	Science and engineering	Yes	Bachelor's degree	Junior	Junior High School	Urumqi City	relatively compliance	relatively compliance	basic compliance	relatively compliance	relatively compliance	relatively compliance	relatively compliance	relatively compliance	relatively compliance	relatively compliance	relatively compliance	relatively compliance	relatively compliance	basic compliance	basic compliance	basic compliance
381	Female	The Han nationality	31-40 years	11-20 years	Arts and sports	Yes	Bachelor's degree	Senior	Primary School	Urumqi City	basic compliance	basic compliance	relatively compliance	relatively compliance	relatively compliance	relatively compliance	relatively compliance	relatively compliance	relatively compliance	relatively compliance	relatively compliance	relatively compliance	relatively compliance	basic compliance	relatively compliance	basic compliance
382	male	The Han nationality	20-30 years	5 years and below	Humanities	Yes	Bachelor's degree	None	Junior High School	Southern Xinjiang	relatively compliance	relatively compliance	relatively compliance	relatively compliance	relatively compliance	relatively compliance	relatively compliance	relatively compliance	relatively compliance	relatively compliance	relatively compliance	relatively compliance	relatively compliance	relatively compliance	relatively compliance	relatively compliance
383	male	The Han nationality	20-30 years	5 years and below	Science and engineering	Yes	Bachelor's degree	Junior	Primary School	Southern Xinjiang	relatively compliance	relatively compliance	relatively compliance	relatively compliance	relatively compliance	relatively compliance	relatively compliance	relatively compliance	relatively compliance	relatively compliance	relatively compliance	relatively compliance	relatively compliance	relatively compliance	relatively compliance	relatively compliance
384	male	The Han nationality	20-30 years	5 years and below	Science and engineering	Yes	College	Junior	Primary School	Southern Xinjiang	relatively compliance	relatively compliance	relatively compliance	relatively compliance	relatively compliance	relatively compliance	relatively compliance	relatively compliance	relatively compliance	relatively compliance	relatively compliance	relatively compliance	basic compliance	basic compliance	basic compliance	basic non-compliance
385	male	The Han nationality	31-40 years	6-10 years	Science and engineering	Yes	Bachelor's degree	None	Junior High School	Southern Xinjiang	basic non-compliance	complete non-compliance	complete non-compliance	relatively compliance	relatively compliance	relatively compliance	relatively compliance	relatively compliance	basic compliance	relatively compliance	relatively compliance	basic non-compliance	relatively compliance	relatively compliance	relatively compliance	basic non-compliance
386	Female	The Han nationality	41-50 years	20 years and above	Humanities	Yes	Bachelor's degree	Chief	Primary School	Northern Xinjiang	relatively compliance	relatively compliance	relatively compliance	relatively compliance	relatively compliance	relatively compliance	relatively compliance	relatively compliance	relatively compliance	relatively compliance	relatively compliance	relatively compliance	relatively compliance	relatively compliance	relatively compliance	relatively compliance
387	Female	The Kazakh	41-50 years	20 years and above	Humanities	Yes	Bachelor's degree	Senior	Primary School	Northern Xinjiang	complete compliance	complete compliance	relatively compliance	complete compliance	complete compliance	complete compliance	complete compliance	complete compliance	complete compliance	complete compliance	complete compliance	complete compliance	complete compliance	complete compliance	relatively compliance	basic compliance
388	Female	The Han nationality	41-50 years	20 years and above	Science and engineering	Yes	Bachelor's degree	Senior	Junior High School	Northern Xinjiang	complete compliance	complete compliance	complete compliance	complete compliance	complete compliance	complete compliance	complete compliance	complete compliance	complete compliance	complete compliance	complete compliance	complete compliance	complete compliance	complete compliance	complete compliance	complete compliance
389	Female	The Han nationality	31-40 years	11-20 years	Humanities	No	Bachelor's degree	Intermediate	Primary School	Northern Xinjiang	complete compliance	complete compliance	complete compliance	complete compliance	complete compliance	complete compliance	complete compliance	complete compliance	complete compliance	complete compliance	complete compliance	relatively compliance	basic compliance	basic compliance	basic compliance	basic compliance
390	male	The Uyghur	20-30 years	5 years and below	Arts and sports	Yes	Bachelor's degree	Junior	Vocational School	Southern Xinjiang	relatively compliance	relatively compliance	relatively compliance	relatively compliance	relatively compliance	relatively compliance	relatively compliance	relatively compliance	relatively compliance	relatively compliance	relatively compliance	relatively compliance	relatively compliance	relatively compliance	relatively compliance	relatively compliance
391	Female	The Han nationality	41-50 years	20 years and above	Humanities	Yes	Bachelor's degree	Senior	Junior High School	Northern Xinjiang	complete compliance	complete compliance	complete compliance	complete compliance	complete compliance	complete compliance	complete compliance	complete compliance	complete compliance	complete compliance	complete compliance	complete compliance	complete compliance	complete compliance	complete compliance	complete compliance
392	Female	The Han nationality	41-50 years	20 years and above	Science and engineering	Yes	Bachelor's degree	Senior	Junior High School	Urumqi City	relatively compliance	complete compliance	relatively compliance	complete compliance	complete compliance	complete compliance	complete compliance	complete compliance	relatively compliance	relatively compliance	relatively compliance	relatively compliance	relatively compliance	relatively compliance	relatively compliance	basic non-compliance
393	Female	The Han nationality	41-50 years	11-20 years	Humanities	No	Bachelor's degree	Senior	Primary School	Northern Xinjiang	complete compliance	complete compliance	complete compliance	complete compliance	complete compliance	complete compliance	complete compliance	complete compliance	complete compliance	complete compliance	complete compliance	complete compliance	complete compliance	relatively compliance	relatively compliance	relatively compliance
394	Female	The Han nationality	51 years and above	20 years and above	Humanities	No	Bachelor's degree	Junior	Junior High School	Urumqi City	relatively compliance	relatively compliance	relatively compliance	relatively compliance	relatively compliance	relatively compliance	relatively compliance	relatively compliance	relatively compliance	relatively compliance	relatively compliance	relatively compliance	relatively compliance	relatively compliance	relatively compliance	relatively compliance
395	Female	The Han nationality	31-40 years	6-10 years	Science and engineering	No	Bachelor's degree	Junior	Junior High School	Urumqi City	basic compliance	relatively compliance	basic non-compliance	relatively compliance	relatively compliance	relatively compliance	relatively compliance	relatively compliance	relatively compliance	relatively compliance	relatively compliance	relatively compliance	relatively compliance	basic non-compliance	basic non-compliance	relatively compliance
396	Female	The Han nationality	51 years and above	20 years and above	Humanities	Yes	Bachelor's degree	Senior	Junior High School	Urumqi City	relatively compliance	relatively compliance	relatively compliance	relatively compliance	relatively compliance	relatively compliance	relatively compliance	relatively compliance	relatively compliance	relatively compliance	relatively compliance	relatively compliance	relatively compliance	relatively compliance	relatively compliance	relatively compliance
397	Female	The Han nationality	51 years and above	20 years and above	Humanities	Yes	Bachelor's degree	Intermediate	Junior High School	Urumqi City	relatively compliance	relatively compliance	complete compliance	complete compliance	relatively compliance	complete compliance	complete compliance	complete compliance	complete compliance	complete compliance	complete compliance	complete compliance	complete compliance	complete compliance	complete compliance	complete compliance
398	male	The Han nationality	51 years and above	20 years and above	Science and engineering	Yes	Bachelor's degree	Senior	Junior High School	Urumqi City	relatively compliance	relatively compliance	complete compliance	complete compliance	complete compliance	complete compliance	relatively compliance	relatively compliance	relatively compliance	relatively compliance	relatively compliance	relatively compliance	relatively compliance	relatively compliance	relatively compliance	relatively compliance
399	Female	The Han nationality	41-50 years	20 years and above	Humanities	Yes	Bachelor's degree	Senior	Junior High School	Urumqi City	basic compliance	relatively compliance	relatively compliance	basic compliance	relatively compliance	relatively compliance	relatively compliance	relatively compliance	relatively compliance	relatively compliance	relatively compliance	relatively compliance	relatively compliance	relatively compliance	basic compliance	relatively compliance
400	Female	The Han nationality	51 years and above	11-20 years	Science and engineering	No	College	Intermediate	Junior High School	Urumqi City	relatively compliance	relatively compliance	relatively compliance	relatively compliance	relatively compliance	relatively compliance	relatively compliance	relatively compliance	relatively compliance	relatively compliance	relatively compliance	relatively compliance	relatively compliance	basic non-compliance	relatively compliance	basic compliance
