# Supplementary material for: Development and validation of a deep learning–based assessment tool for teacher leadership: A case study from Xinjiang, China
Source: PLoS One. 2025 Sep 2;20(9):e0331560. doi: 10.1371/journal.pone.0331560 (PMC12404476; doi:10.1371/journal.pone.0331560)
Supplement: S2 Data — (XLSX) [file pone.0331560.s002.xlsx]

## Sheet: Sheet1
1	3	5	5	3	5	4	5	5	5	3	5	5	5	5	5	4	5	4	4	5	5	3	4	5	4	4	4	3	5	5
1	4	5	4	4	4	4	4	4	4	3	4	3	4	4	4	4	4	4	4	4	4	4	5	4	4	3	4	4	4	5
1	3	4	5	3	4	5	4	4	5	5	4	5	4	4	4	5	5	5	5	5	4	5	4	3	4	5	4	4	5	5
1	4	5	4	4	5	5	4	5	5	5	4	4	4	4	4	4	4	4	4	4	5	5	4	5	4	4	4	5	4	4
1	4	5	4	5	5	4	4	4	4	4	4	4	4	4	4	5	5	5	5	5	5	4	4	4	4	4	4	2	5	5
1	4	4	4	4	4	4	4	4	4	4	4	4	4	4	4	4	4	4	4	4	4	4	4	4	4	3	4	4	4	4
1	4	4	4	5	5	5	3	4	5	4	4	4	4	5	4	3	4	4	4	4	4	3	4	4	3	3	3	3	5	5
1	4	4	4	4	4	4	4	4	4	4	4	4	4	4	4	4	4	4	4	4	4	4	4	4	3	4	4	4	4	4
1	4	4	4	4	4	3	4	4	4	4	4	4	4	4	4	4	4	4	4	4	4	4	4	4	4	3	4	2	4	4
1	4	5	4	4	4	4	4	4	4	4	4	4	4	4	4	4	4	4	4	4	4	3	4	4	4	4	2	4	4	4
1	2	4	5	4	4	5	4	4	4	4	4	4	4	4	4	5	4	4	4	4	4	4	4	5	4	5	4	4	5	5
1	5	5	3	5	4	5	4	5	5	5	4	3	4	5	5	5	5	5	5	5	5	2	5	5	4	4	4	3	5	5
1	3	3	4	4	4	4	5	5	4	4	1	4	4	4	4	4	5	5	5	4	4	5	5	5	5	4	4	4	3	4
1	5	5	5	4	5	5	5	5	5	4	4	4	4	4	5	4	5	5	4	4	4	5	4	5	4	4	4	4	4	4
1	4	4	4	5	4	4	5	4	4	5	4	4	4	5	4	5	5	5	4	4	4	4	5	4	5	5	5	4	4	5
1	4	4	4	4	4	4	4	4	4	4	4	4	4	4	4	3	5	4	4	4	5	4	5	4	4	3	4	2	5	5
1	3	4	5	5	4	4	4	5	5	5	3	4	4	4	4	4	4	4	4	4	4	4	4	4	4	3	4	3	4	4
1	4	4	4	4	4	4	4	4	4	4	4	4	4	4	4	4	4	4	4	4	4	4	4	4	4	2	4	4	4	4
1	4	4	4	4	4	4	4	4	4	4	4	4	4	4	4	4	4	4	4	4	4	4	4	4	4	4	4	4	4	4
1	4	5	5	5	5	5	5	5	5	3	4	4	4	4	4	4	5	4	4	4	4	4	5	5	4	4	4	5	5	5
1	4	5	3	4	4	4	4	5	5	4	4	4	4	4	4	4	4	4	4	4	4	4	4	4	4	3	4	4	4	4
1	4	4	5	4	5	5	5	5	4	5	4	4	5	5	4	4	5	5	4	5	4	5	3	4	4	4	4	4	4	4
1	4	4	4	4	4	4	4	4	4	4	4	4	4	4	4	4	4	4	4	4	4	4	4	4	4	4	4	4	4	4
1	4	4	4	4	4	4	4	4	4	4	4	4	4	4	4	4	4	4	4	4	4	4	4	4	4	4	4	4	4	4
1	4	4	4	4	4	4	4	4	4	4	4	4	4	4	4	4	4	4	4	4	4	5	5	5	5	5	4	4	5	5
1	3	5	5	5	5	5	5	5	5	5	5	5	5	5	5	4	4	4	4	4	4	4	4	4	4	4	4	4	4	4
1	4	4	4	4	4	4	4	4	4	4	4	4	4	4	4	4	4	4	4	4	4	4	4	4	4	4	4	4	4	4
1	4	4	3	4	4	4	5	5	5	4	4	5	4	4	4	4	5	5	5	4	5	5	5	4	5	4	4	4	4	5
1	5	4	4	5	5	5	5	4	5	3	3	3	4	4	5	4	4	4	5	4	4	4	4	5	4	3	3	4	4	4
1	4	4	4	4	4	4	5	5	5	3	4	4	4	4	4	4	3	4	4	3	5	4	4	4	4	3	3	4	5	5
1	2	4	4	4	4	5	3	4	5	3	4	5	4	4	4	4	4	4	4	4	4	4	4	4	4	4	4	4	4	4
1	5	5	5	3	4	4	4	4	4	4	4	4	4	4	4	4	4	4	4	4	4	3	4	4	3	4	4	4	4	4
1	4	4	5	4	4	4	4	4	4	4	4	4	4	4	4	4	4	4	4	4	4	4	4	4	4	5	5	4	4	4
1	4	4	4	4	4	4	4	4	4	4	4	4	4	4	4	4	4	4	4	4	4	4	4	4	4	4	4	4	4	4
1	4	4	4	4	4	4	3	5	5	4	3	4	5	5	5	4	4	4	4	4	4	4	5	5	3	4	4	4	5	5
1	4	4	4	4	4	4	4	4	4	4	4	4	4	4	4	4	4	4	4	4	4	4	4	4	4	4	4	4	4	4
1	4	4	4	5	4	4	4	4	4	4	4	4	4	4	4	4	4	4	4	4	4	4	4	4	4	4	4	4	4	4
1	4	4	4	4	2	4	4	4	4	4	4	4	4	4	4	4	4	4	4	4	4	4	4	4	4	4	4	4	4	4
1	4	4	4	4	5	5	5	5	5	5	5	5	5	5	2	5	4	4	4	5	4	5	3	5	3	4	4	3	5	4
1	4	4	4	4	4	4	4	4	4	4	4	4	4	4	4	4	4	4	4	4	4	4	4	4	4	3	4	4	4	4
1	4	4	4	4	4	4	4	4	4	4	4	4	4	4	4	4	4	4	4	4	4	4	4	4	4	4	4	4	4	4
1	3	4	4	4	4	4	4	4	4	4	4	4	4	4	4	4	4	4	4	4	4	4	4	4	4	4	4	4	4	4
1	5	5	4	5	5	4	2	4	4	4	3	4	4	4	5	4	4	5	5	4	5	5	4	4	4	5	5	2	4	5
1	4	4	5	4	5	3	4	5	5	4	4	4	4	4	4	4	4	4	4	4	4	4	4	4	4	3	3	3	4	4
1	4	4	4	4	4	4	4	4	4	4	4	4	4	4	4	4	4	4	4	4	4	4	4	4	4	4	4	4	4	4
1	4	5	4	4	4	4	5	5	5	5	5	4	4	4	4	4	4	4	4	4	4	4	4	4	4	4	4	4	4	4
1	4	5	3	5	5	3	5	5	5	4	5	5	5	5	5	4	5	5	5	5	3	4	3	3	5	4	4	1	5	5
1	3	4	4	4	4	4	4	4	4	4	4	4	4	4	4	4	4	4	4	4	4	4	4	4	4	4	4	4	4	4
1	4	4	4	4	4	4	4	4	4	4	4	4	4	4	4	4	4	4	4	4	4	4	4	4	4	4	4	4	4	4
1	4	4	4	4	4	4	4	4	4	4	4	4	4	4	4	4	4	4	4	4	4	4	4	4	4	4	4	4	4	4
1	4	4	4	5	5	4	4	5	5	4	4	4	4	4	4	4	4	4	4	4	5	4	4	4	3	3	4	3	4	4
1	4	4	4	4	4	5	5	5	5	4	4	4	4	4	4	4	4	4	4	4	4	3	4	4	3	4	4	4	4	5
1	4	4	4	4	4	4	4	4	5	5	4	4	4	4	4	4	4	4	4	4	4	4	4	4	3	4	4	4	4	4
1	4	4	4	4	4	4	4	5	5	3	4	4	4	4	4	4	4	4	4	4	5	4	4	5	5	4	3	4	5	3
1	4	4	4	4	4	4	4	2	4	4	4	4	4	4	4	4	5	4	4	4	4	4	4	4	4	4	5	4	4	4
1	4	4	4	4	4	3	4	4	4	4	4	4	4	4	4	4	4	4	4	4	4	4	4	4	4	4	4	4	4	4
1	4	4	5	2	5	5	5	5	5	4	4	4	4	4	4	4	4	4	4	4	4	4	4	3	3	3	3	4	4	5
1	4	4	4	4	4	4	4	4	4	4	4	4	4	4	4	4	4	4	4	4	4	4	4	4	4	3	3	4	5	4
1	4	4	4	4	4	4	4	4	4	4	4	4	4	4	4	4	4	4	4	4	4	4	4	4	3	4	4	4	4	4
1	5	5	5	5	5	5	5	5	5	5	5	4	4	4	4	4	4	4	4	4	4	4	4	4	4	4	4	4	4	4
1	4	4	4	4	4	4	4	5	5	5	4	4	4	4	4	4	4	4	4	4	4	4	4	4	4	4	4	4	4	4
1	4	4	4	5	5	5	4	4	4	4	4	4	5	4	4	5	4	5	4	4	4	5	5	5	4	4	4	5	5	5
1	4	4	3	3	3	4	4	5	4	4	4	4	4	4	4	4	5	4	4	4	4	4	4	4	4	4	4	4	4	4
1	4	4	4	4	4	4	4	4	4	4	4	4	4	4	4	4	4	4	4	4	4	4	4	4	4	4	4	4	4	4
1	4	4	4	4	4	4	4	4	4	4	4	4	4	4	4	4	4	4	4	4	4	4	4	4	4	4	4	4	4	4
1	4	4	4	4	4	4	4	3	5	4	4	4	5	5	5	5	4	4	4	4	4	4	4	4	4	4	4	4	4	4
1	5	4	4	4	4	4	4	4	4	4	4	4	4	4	4	4	4	4	4	4	4	4	4	4	4	4	4	2	4	4
1	3	3	5	5	4	5	5	4	4	4	4	4	4	4	4	4	4	4	4	4	4	4	4	4	4	4	4	3	5	5
1	4	4	4	3	4	4	4	4	4	4	4	4	4	4	4	4	4	4	4	4	4	4	4	5	4	4	4	4	4	4
1	4	4	4	4	4	4	4	4	4	4	4	4	4	4	4	4	4	4	4	4	4	4	4	4	4	4	4	4	4	4
1	4	4	4	5	4	4	4	4	4	4	4	4	4	4	4	4	4	4	4	4	4	4	4	4	4	4	4	4	4	4
1	4	4	4	4	4	4	4	4	4	4	4	4	4	4	4	4	4	4	4	4	4	4	4	4	4	4	4	4	4	4
1	4	4	4	4	4	4	4	4	4	4	4	4	4	4	4	4	4	4	4	4	4	4	4	4	4	4	4	4	4	4
1	3	4	4	4	4	4	4	4	4	4	4	4	4	4	4	4	4	4	4	4	4	4	4	4	4	4	4	4	4	4
1	4	3	4	3	5	4	5	5	5	5	3	4	5	5	4	4	4	4	4	4	4	4	3	4	3	3	4	4	4	4
1	5	4	4	4	4	4	4	4	4	4	4	4	4	4	4	4	4	4	4	4	4	4	4	4	4	4	4	3	4	4
1	4	5	3	5	5	4	4	4	4	4	3	4	5	5	5	5	5	5	5	5	5	4	4	4	5	4	4	3	5	5
1	4	4	4	4	4	4	4	4	4	4	4	4	5	5	5	5	4	5	5	5	5	5	5	4	5	4	4	4	5	5
1	4	4	4	5	5	5	5	5	5	5	5	4	4	5	4	4	4	4	3	4	5	5	5	5	5	4	4	4	5	5
1	4	4	4	4	4	4	4	4	5	4	4	4	4	4	4	4	4	5	4	4	4	4	5	4	4	2	3	3	5	5
1	4	5	5	5	4	4	4	4	4	4	4	4	4	4	4	4	4	4	4	4	5	5	4	4	4	4	5	4	5	5
1	4	5	5	1	5	4	4	5	5	4	5	5	5	4	5	5	5	5	5	5	5	5	5	5	5	1	4	5	5	5
1	4	4	4	4	4	4	4	4	4	4	4	4	4	4	4	4	4	4	4	4	4	4	4	4	4	3	3	4	4	4
1	4	4	4	4	4	4	4	4	4	4	4	4	4	4	4	4	4	4	4	4	4	4	4	4	4	4	4	4	4	4
1	4	4	4	4	4	4	4	4	4	4	4	4	4	4	4	4	4	4	4	4	4	4	4	4	4	4	4	4	4	4
1	4	4	4	5	4	4	4	4	4	4	4	4	5	4	5	4	4	4	5	4	4	4	4	4	4	5	3	4	5	5
1	4	4	4	4	4	4	4	4	4	2	4	4	4	4	4	4	5	5	5	5	5	4	4	5	4	4	4	3	5	5
1	5	5	4	5	5	5	5	5	5	5	1	1	5	5	5	5	5	5	5	3	5	5	5	3	5	3	3	3	3	5
1	4	4	4	4	4	4	4	4	4	4	4	4	4	4	4	4	4	4	4	4	4	4	4	4	4	4	3	4	4	4
1	5	5	5	4	4	4	4	4	5	3	4	4	4	4	4	4	4	4	4	4	4	4	4	4	4	3	4	4	4	4
1	4	5	4	4	4	3	4	4	4	4	5	5	4	4	4	5	4	5	5	4	4	4	4	4	5	3	3	3	4	4
1	4	5	5	4	4	3	3	4	4	5	4	3	3	4	4	4	4	4	4	4	4	4	4	4	4	4	4	4	4	4
1	4	4	4	4	4	4	4	4	4	4	4	4	4	4	4	4	4	4	4	4	4	4	4	4	4	4	4	3	4	4
1	4	4	4	3	4	5	5	5	5	4	4	2	4	4	5	5	5	5	5	5	5	5	4	5	5	5	5	5	5	5
1	4	4	4	4	4	4	4	4	4	4	4	3	4	4	4	4	4	4	4	4	4	4	4	4	4	4	4	4	5	5
1	3	3	4	4	4	4	4	4	4	4	4	4	4	4	4	4	4	4	4	4	4	4	4	4	4	4	4	4	4	4
1	4	4	4	4	4	4	4	4	4	4	4	4	4	4	4	4	4	4	4	4	4	4	4	4	4	4	4	4	4	4
1	3	4	5	3	4	4	4	4	4	4	4	5	5	5	4	4	4	4	4	4	4	4	4	4	4	4	4	4	5	5
1	4	4	4	4	4	4	4	4	4	4	4	4	4	4	4	4	4	4	4	4	4	4	4	4	4	4	4	4	4	4
1	4	4	4	4	4	4	4	4	4	4	4	4	4	4	4	4	4	4	4	4	4	4	4	4	4	3	3	4	4	4
1	4	5	4	4	4	4	4	5	5	4	4	4	5	5	5	5	5	4	4	4	5	5	3	4	4	4	4	4	3	5
1	4	4	4	4	4	4	4	4	5	4	4	4	5	5	4	5	5	5	5	4	4	5	4	4	4	4	4	4	5	5
1	4	4	4	4	4	4	4	4	4	4	4	4	4	4	4	4	4	4	4	4	4	4	4	4	4	4	4	4	4	4
1	4	5	4	4	5	5	4	4	5	4	4	4	3	5	4	4	3	4	4	4	5	4	4	4	2	4	4	4	4	5
1	4	4	4	4	4	4	4	4	4	4	4	4	4	4	4	4	4	4	4	4	4	4	4	4	4	4	4	4	4	4
1	5	3	5	4	5	4	4	5	5	3	2	2	4	5	4	3	5	4	4	4	4	4	3	4	4	4	4	4	4	4
1	4	5	5	5	5	5	5	5	5	4	3	3	5	5	4	4	4	4	4	4	4	4	4	4	4	4	4	2	4	4
1	3	4	4	4	4	4	4	4	4	4	4	4	4	4	4	4	4	4	4	4	4	4	4	4	4	4	4	4	4	4
1	4	4	4	3	4	4	5	5	5	4	4	4	4	4	4	4	4	4	4	4	4	4	4	4	3	4	4	3	4	4
1	4	4	4	4	4	4	4	4	4	4	4	4	4	4	4	4	4	4	4	4	4	4	4	4	4	4	4	4	4	4
1	3	5	5	5	5	4	5	5	5	4	4	4	5	5	4	4	4	4	4	4	4	4	4	4	4	4	4	5	5	5
1	3	4	4	4	5	4	4	5	5	5	4	4	4	4	4	5	4	5	5	5	5	5	4	4	5	3	4	3	5	5
1	3	4	4	4	4	4	4	4	4	4	4	4	4	4	4	4	4	4	4	4	4	4	4	4	4	4	4	3	4	4
1	4	4	4	4	4	4	4	4	4	4	2	4	4	4	4	4	4	4	4	4	4	4	4	4	4	4	4	4	4	4
1	4	4	4	4	5	5	4	5	5	4	4	5	4	4	4	4	4	4	4	3	4	4	4	4	3	4	3	4	4	4
1	5	5	3	5	5	3	3	5	5	5	5	5	5	3	5	5	5	5	3	3	3	5	5	5	5	5	5	5	5	5
1	3	5	5	5	4	4	4	4	4	4	3	3	4	4	4	4	5	4	4	4	4	4	4	4	4	3	3	4	4	4
1	4	4	4	3	4	4	4	4	4	4	4	4	4	4	4	4	4	4	4	4	4	4	4	4	4	4	4	4	4	4
1	4	5	4	5	5	4	4	4	4	4	4	4	4	4	4	4	4	4	4	5	5	5	4	4	4	4	4	4	4	4
1	4	4	4	4	4	4	4	4	4	4	4	4	4	4	4	4	4	4	4	4	4	4	4	4	4	4	4	4	4	4
1	4	4	4	5	4	3	4	5	4	3	4	3	4	3	5	4	3	4	5	4	5	4	5	4	4	4	4	4	5	4
1	4	4	4	4	4	4	4	4	4	4	4	4	4	4	4	4	4	4	4	4	4	4	4	4	4	4	4	4	4	4
1	5	5	5	5	5	5	4	4	4	4	4	4	4	4	4	4	4	4	4	4	4	4	4	4	2	4	4	4	4	4
1	4	4	4	4	4	4	4	4	4	4	4	4	4	4	4	4	4	4	4	4	4	4	4	4	4	4	4	4	4	4
1	4	4	4	4	4	4	4	4	4	4	4	4	4	4	4	4	4	4	4	4	4	4	4	4	4	4	4	4	4	4
1	4	5	5	4	4	4	4	4	4	4	4	4	4	4	4	4	4	4	4	4	4	4	4	4	4	4	4	4	4	4
1	3	5	4	5	5	5	5	5	5	4	4	4	4	4	4	4	4	4	4	4	4	5	4	4	3	4	4	5	4	4
1	3	4	4	3	4	4	4	4	4	4	4	4	4	4	4	4	4	4	4	4	4	4	4	4	4	4	4	2	4	4
1	2	5	3	5	4	5	5	5	5	5	3	3	4	5	5	5	5	5	3	5	5	5	5	5	5	3	4	5	5	5
1	5	5	5	4	4	4	4	4	4	4	4	4	5	4	4	4	4	4	4	4	4	4	4	4	4	4	4	4	4	4
1	4	4	4	4	4	4	4	4	4	4	4	4	4	4	4	4	4	4	4	4	4	4	4	4	4	4	4	4	4	4
1	4	4	4	3	4	4	4	5	4	5	4	4	4	4	4	4	4	4	4	4	4	4	4	4	4	4	3	4	4	4
1	4	5	4	5	5	4	5	4	5	4	5	4	5	4	5	3	3	5	5	4	5	4	5	4	5	4	5	4	5	5
1	4	4	4	4	4	4	5	5	5	4	4	4	4	3	4	4	4	3	3	4	5	5	4	5	4	3	3	4	5	5
1	3	4	3	5	5	4	3	5	5	5	5	5	5	5	5	5	5	5	5	5	5	5	3	5	3	4	3	3	3	4
1	4	4	4	4	4	4	4	4	4	4	4	4	4	4	4	4	4	4	4	4	4	4	4	4	4	4	3	4	4	4
1	4	4	4	4	4	4	4	4	4	4	4	4	4	4	4	4	4	4	4	4	4	4	4	4	4	4	4	4	4	4
1	4	4	4	3	4	4	4	5	5	5	5	4	4	4	4	4	4	4	4	4	4	5	4	4	4	4	4	2	5	5
1	3	5	3	5	3	5	5	5	5	5	1	1	5	4	5	3	4	4	4	5	5	5	5	5	3	3	3	5	5	5
1	4	5	4	3	4	4	5	5	5	4	5	5	5	4	5	4	4	3	3	3	4	4	3	4	4	4	4	4	4	4
1	4	4	4	4	4	4	4	4	4	4	4	4	4	4	4	4	4	4	4	4	4	4	4	4	4	4	4	4	4	4
1	4	5	5	4	5	5	4	5	4	5	4	4	5	5	5	5	4	5	4	4	4	4	4	4	4	4	4	4	5	5
1	3	4	5	3	4	4	5	5	5	5	4	4	4	5	5	5	5	5	5	5	5	2	4	4	4	3	3	5	5	5
1	4	4	5	3	4	4	4	5	4	4	4	4	4	4	4	4	4	4	4	4	4	4	4	4	4	4	4	4	4	4
1	4	4	4	4	4	4	4	4	4	4	4	4	4	4	4	4	4	4	4	4	4	4	4	4	4	4	4	4	4	4
1	4	4	4	4	4	4	4	4	4	4	4	4	4	4	4	4	4	4	4	4	4	4	4	4	4	4	4	4	4	4
1	4	4	4	4	4	4	4	4	4	4	4	4	4	4	4	4	4	4	4	4	4	4	4	4	4	4	3	4	4	4
1	4	4	4	4	4	4	4	4	4	4	4	4	4	4	4	4	4	4	4	4	4	4	4	4	4	4	4	4	4	5
1	4	4	4	4	4	4	4	4	4	4	4	4	5	5	4	4	5	4	4	4	4	4	4	4	4	4	4	4	4	4
1	3	4	3	3	4	4	4	4	5	5	5	5	5	5	4	4	4	4	4	4	4	5	5	5	4	4	4	4	4	4
1	3	5	4	4	3	4	4	4	4	4	4	4	4	4	4	4	4	4	4	4	4	4	4	4	4	4	4	4	4	4
1	4	4	4	4	4	4	4	4	4	4	4	4	4	4	4	4	4	4	4	4	4	4	4	4	4	4	3	4	4	4
1	3	5	4	4	4	4	4	4	4	4	4	4	4	4	4	4	4	4	4	4	4	4	4	4	4	4	4	4	5	5
1	5	5	4	4	4	4	4	4	4	4	4	4	4	4	4	5	5	5	5	5	5	4	5	4	5	3	4	3	5	4
1	4	4	4	4	4	4	4	4	4	4	4	3	4	4	4	4	4	4	4	4	4	4	4	4	4	4	4	3	4	4
1	4	4	4	4	4	4	4	4	4	4	4	4	4	4	4	4	4	4	4	4	4	4	4	4	4	4	4	4	4	4
1	3	3	3	3	3	3	4	5	3	4	4	4	4	4	4	3	3	3	5	5	5	5	5	5	5	4	4	4	3	3
1	4	4	4	3	4	4	4	4	4	4	4	4	4	4	4	4	4	4	4	4	4	4	4	4	4	4	4	4	4	4
1	4	4	4	4	4	4	4	4	4	4	4	4	4	5	4	5	4	5	5	5	5	5	5	5	5	5	4	4	4	4
1	4	4	4	4	4	4	4	4	4	4	4	4	4	4	4	4	4	4	4	4	4	4	4	4	4	4	4	2	4	4
1	4	4	4	4	4	4	4	4	4	4	4	4	4	4	4	4	4	4	4	4	4	4	4	4	4	4	4	4	4	4
1	4	4	4	4	4	4	4	4	4	4	4	4	4	4	4	4	4	4	4	4	4	4	4	4	4	4	4	4	4	4
1	4	4	4	4	4	4	4	4	4	4	4	4	4	4	4	4	4	4	4	4	4	4	4	4	4	4	4	4	4	4
1	4	4	4	4	4	4	4	4	4	4	4	4	4	4	4	4	4	4	4	4	4	4	4	4	4	4	4	4	4	4
1	4	4	4	2	5	4	4	4	5	5	4	4	5	4	5	4	4	4	4	4	4	5	5	4	4	4	4	4	5	5
1	3	5	5	2	5	5	5	5	5	3	4	3	3	4	4	2	5	4	4	5	5	4	4	4	3	3	3	3	3	4
1	4	4	4	4	4	4	4	5	5	5	4	4	4	4	4	4	4	4	4	4	5	4	4	4	4	4	4	5	5	5
1	4	4	4	2	4	4	4	4	4	4	4	4	4	4	4	4	4	4	4	4	4	4	4	4	4	4	4	4	4	4
1	4	4	4	2	4	4	4	4	4	4	4	4	4	4	4	4	4	4	4	4	4	4	4	4	4	4	4	4	4	4
1	4	4	5	5	5	5	5	5	5	4	3	3	4	4	4	4	4	4	4	3	4	4	4	4	4	4	4	4	4	4
1	4	4	4	4	4	4	4	4	4	4	4	4	4	4	4	4	4	4	4	4	4	4	4	4	4	4	4	4	4	4
1	4	4	4	4	4	4	4	4	4	4	4	4	4	4	4	4	4	4	4	4	4	4	4	4	4	4	4	4	4	4
1	4	3	4	3	4	4	4	5	5	4	4	4	4	4	5	5	5	5	5	4	4	4	4	4	4	4	4	4	4	4
1	4	5	4	5	5	4	5	5	5	4	2	4	5	5	5	5	4	5	4	4	4	4	4	4	4	4	4	4	4	5
1	3	4	4	4	4	4	4	4	4	4	4	4	4	5	5	5	5	5	5	5	5	5	5	5	5	5	5	4	5	5
1	4	3	4	4	4	4	3	5	5	4	4	4	5	5	5	4	4	4	4	4	4	4	4	4	4	4	4	4	4	4
1	3	4	4	4	5	5	4	4	5	4	4	4	5	5	5	5	4	5	5	5	5	3	3	3	3	5	3	4	5	5
1	4	4	4	4	4	4	4	4	4	4	3	4	4	4	4	5	4	4	5	5	5	3	4	5	3	4	3	3	5	4
1	4	4	4	4	4	4	4	4	4	4	4	4	4	4	4	4	4	4	4	4	4	4	4	4	4	4	4	4	4	4
1	4	4	4	3	4	4	4	4	4	4	4	4	4	4	4	4	4	4	4	4	4	5	5	4	4	3	3	3	5	5
1	4	4	4	4	4	4	4	4	4	4	4	4	4	4	4	4	4	4	4	4	4	4	4	4	4	4	4	4	4	4
1	4	4	4	4	4	4	4	4	4	4	4	4	4	4	4	4	4	4	4	4	4	4	4	4	4	4	4	4	4	4
1	4	4	4	4	4	4	4	4	5	5	4	4	4	5	4	4	4	4	4	4	4	4	4	4	4	4	4	4	5	5
1	4	4	4	4	4	4	4	4	4	4	4	4	4	4	4	4	4	4	4	4	4	4	4	4	4	4	4	4	4	4
1	4	5	5	4	5	5	5	5	5	4	4	4	4	4	5	5	4	4	4	4	4	4	4	4	4	4	4	2	4	4
1	4	4	4	4	4	4	4	4	4	4	4	4	4	4	4	4	4	4	4	4	4	5	4	4	4	4	4	4	4	4
1	4	4	3	4	4	4	4	4	4	4	4	4	4	4	4	4	4	4	4	4	4	4	4	4	4	4	4	4	4	4
1	4	4	5	5	5	5	5	5	5	3	3	4	4	4	4	4	4	4	4	4	4	4	4	4	4	4	4	4	4	4
1	4	4	4	4	4	4	4	4	4	4	4	4	4	4	4	4	4	4	4	4	4	4	4	4	4	2	4	3	3	4
1	4	4	4	4	4	4	4	4	4	4	4	4	4	4	4	4	4	4	4	4	4	4	4	4	4	4	3	4	4	4
1	4	5	3	5	4	4	4	4	5	4	3	4	5	5	5	5	5	5	5	5	5	4	4	4	4	4	4	5	5	5
0	4	4	5	4	4	4	3	5	4	3	3	4	4	4	4	4	4	4	4	3	4	3	4	5	3	3	3	4	2	4
0	3	4	3	4	3	4	3	4	4	2	4	3	4	3	4	3	4	4	3	3	4	4	4	4	4	3	3	4	4	5
0	4	5	3	4	3	5	5	4	4	4	3	3	4	5	5	3	3	3	3	3	5	4	3	3	4	3	4	4	5	5
0	3	5	4	5	5	5	3	3	5	3	3	3	4	3	3	4	4	4	4	3	4	3	5	5	3	4	3	4	4	4
0	4	5	4	4	4	4	3	4	4	3	3	3	3	4	4	4	4	4	4	4	4	4	4	4	3	3	3	3	4	4
0	4	4	3	3	3	4	4	4	4	3	3	3	3	4	4	4	4	3	3	3	4	3	3	4	3	3	3	3	4	4
0	3	4	2	3	3	4	3	4	4	3	2	2	3	4	3	4	5	4	3	4	4	4	4	4	4	3	3	3	5	4
0	3	4	4	3	4	4	4	5	5	2	4	4	5	4	4	4	4	4	4	4	5	3	4	4	4	3	3	4	4	4
0	3	4	3	4	4	4	4	4	4	4	3	2	4	4	4	4	4	4	4	4	4	3	4	4	3	4	3	3	4	4
0	4	4	3	4	4	4	4	4	4	4	3	4	4	4	4	4	4	4	4	3	4	3	3	3	3	3	3	4	4	4
0	5	5	5	5	4	3	3	4	4	3	4	4	3	5	5	3	3	4	3	4	4	4	3	5	3	3	3	5	5	5
0	3	5	3	5	3	4	2	3	5	4	5	5	5	4	3	3	3	3	3	3	4	5	5	4	3	4	3	4	5	5
0	4	5	3	2	4	4	4	4	5	3	3	2	4	3	5	4	5	4	4	4	4	3	4	5	4	3	4	3	5	5
0	3	4	4	4	3	4	4	4	4	4	3	4	4	4	4	3	3	4	3	3	3	3	4	4	3	3	3	3	4	4
0	4	4	3	3	3	3	4	4	4	4	4	4	4	4	4	4	3	3	4	3	4	3	4	4	4	3	4	3	4	4
0	3	4	4	4	4	4	4	4	4	4	4	4	4	4	4	4	4	4	4	4	4	4	4	4	4	3	3	3	3	3
0	3	3	3	3	3	3	4	4	4	4	4	3	3	4	3	3	3	3	4	4	4	4	4	4	4	4	4	4	5	5
0	4	4	4	4	3	3	4	4	4	4	4	4	4	4	4	4	3	4	3	3	4	3	3	3	4	3	4	3	3	4
0	4	4	4	4	4	3	4	4	4	3	4	4	4	4	3	4	4	4	4	3	3	3	3	4	3	3	4	3	4	4
0	4	4	3	3	4	4	4	4	4	4	4	3	4	4	4	4	4	4	4	4	4	4	4	4	4	3	3	3	3	4
0	5	5	3	3	3	5	4	5	5	1	1	1	4	3	3	3	5	5	5	1	4	3	4	5	4	4	3	5	5	5
0	3	4	4	3	4	4	4	4	4	2	2	2	3	4	5	3	4	4	4	3	4	3	3	4	4	3	3	4	4	4
0	2	2	2	2	2	2	2	2	2	2	2	2	2	2	2	2	2	2	2	3	3	3	3	3	3	5	2	3	3	3
0	4	4	4	4	4	4	4	4	4	4	4	4	4	4	4	4	4	4	4	4	4	4	4	4	3	2	4	2	4	4
0	4	4	4	3	4	4	4	4	4	4	4	4	4	4	4	4	4	4	4	4	4	3	4	4	4	3	4	4	4	4
0	4	3	4	3	4	4	4	4	4	4	1	1	4	4	4	4	4	4	4	4	4	4	4	4	4	4	4	4	4	4
0	3	4	4	4	4	3	4	4	4	4	4	4	4	4	4	4	4	4	4	4	4	4	4	4	4	3	3	3	4	4
0	4	4	4	4	4	2	4	5	5	3	4	4	4	4	4	3	4	4	4	4	4	4	4	4	3	3	4	3	4	4
0	2	4	3	4	4	3	3	4	4	3	4	3	4	4	4	4	4	4	4	4	4	4	4	4	4	2	2	4	4	4
0	4	4	4	3	4	3	4	4	5	4	4	4	4	4	4	4	4	4	4	4	4	3	4	4	3	4	3	4	4	5
0	2	4	4	4	4	2	2	3	3	4	2	2	4	4	4	4	4	4	4	2	4	2	4	2	2	4	2	4	4	4
0	4	4	4	4	4	4	4	4	4	2	2	4	4	4	4	4	4	4	4	2	4	4	4	2	2	4	4	4	4	4
0	3	4	4	4	4	4	4	4	4	3	3	3	3	4	4	3	3	4	3	3	4	3	4	4	3	3	3	4	4	4
0	3	3	4	3	4	4	4	4	4	4	4	4	4	4	4	4	4	4	4	4	4	4	4	4	4	3	3	4	4	4
0	3	4	4	4	4	3	4	4	4	3	4	2	5	5	5	4	4	4	4	3	4	4	4	4	3	4	4	4	5	5
0	4	4	4	4	4	4	4	4	4	4	4	4	4	4	4	4	4	4	4	4	4	4	4	4	4	2	3	5	4	4
0	4	3	4	4	4	4	4	4	4	4	4	4	4	3	3	2	2	4	4	3	3	3	3	3	4	4	3	1	3	3
0	4	4	3	3	4	4	4	4	4	4	4	4	4	4	4	4	4	4	4	4	4	4	4	4	4	3	3	4	4	4
0	2	4	4	4	4	4	3	4	4	4	4	4	4	4	4	4	4	4	4	4	4	4	4	4	4	3	3	2	4	4
0	3	4	3	3	5	4	4	4	5	4	4	4	4	4	4	3	4	4	3	4	4	3	4	3	3	4	4	4	4	5
0	4	4	3	4	4	4	4	4	4	4	4	4	4	4	4	4	4	4	4	4	4	4	4	4	4	3	3	4	4	4
0	4	4	4	4	4	4	4	4	4	4	4	3	4	4	4	4	4	4	4	4	4	4	4	4	3	3	3	3	4	4
0	1	1	3	3	4	4	5	5	5	2	1	2	4	4	5	4	5	4	3	2	3	4	4	5	4	2	2	2	5	5
0	4	4	3	4	4	3	4	3	3	2	4	4	4	4	4	3	3	3	3	3	4	4	3	3	3	3	3	3	4	4
0	2	4	4	4	4	4	4	4	4	4	4	4	4	4	4	4	4	4	4	4	3	3	3	3	3	3	1	4	4	4
0	5	3	4	3	4	4	4	4	4	4	2	2	4	4	4	4	4	4	4	4	4	4	4	4	4	4	4	2	5	5
0	3	4	4	3	4	3	4	4	4	4	4	4	4	3	4	3	4	4	3	4	4	4	4	4	3	3	4	4	5	5
0	5	5	5	5	5	5	3	5	5	2	2	4	4	4	1	3	1	4	4	2	5	3	4	4	3	4	4	4	4	5
0	2	3	4	3	4	4	4	4	4	4	3	3	3	4	4	4	4	4	4	4	4	4	4	4	4	4	3	2	4	4
0	3	2	3	3	3	4	3	4	4	4	4	4	4	4	4	4	4	4	4	4	4	4	4	4	4	4	4	4	4	4
0	4	3	4	3	4	3	5	4	4	4	4	4	4	4	4	4	4	4	4	4	4	4	4	4	3	4	4	3	4	4
0	3	4	4	4	4	4	3	4	4	3	3	4	4	4	4	4	4	4	4	3	4	4	4	4	3	4	4	4	4	4
0	4	4	3	5	3	4	4	4	4	4	4	4	4	4	3	4	4	4	4	4	4	4	4	4	4	4	3	2	4	4
0	3	4	3	4	3	3	4	5	5	3	2	3	3	4	3	3	3	3	4	4	5	3	3	4	3	3	3	2	5	5
0	4	4	4	3	4	4	4	4	4	4	1	1	4	3	4	4	4	4	4	4	4	3	4	1	3	1	1	1	1	4
0	3	5	4	4	4	4	3	4	4	3	1	4	4	4	4	4	4	4	4	4	4	4	4	4	4	2	3	3	5	5
0	3	3	3	3	4	4	4	4	4	4	4	4	4	4	4	4	4	4	4	4	4	4	4	4	4	4	4	4	4	4
0	3	5	3	5	5	4	4	4	4	2	2	2	4	4	4	3	4	4	4	3	4	3	4	4	3	3	3	4	4	4
0	4	3	5	5	5	5	5	2	3	3	2	4	3	3	5	4	4	3	3	3	3	2	3	3	3	2	2	3	3	5
0	3	5	5	4	4	2	3	4	4	4	2	4	4	4	4	2	4	4	4	4	4	4	4	4	3	4	4	4	5	5
0	3	5	5	3	3	3	3	3	3	3	3	5	4	4	5	4	4	4	4	4	3	4	3	4	4	4	4	3	4	3
0	3	3	3	4	4	4	4	4	4	4	4	4	4	4	4	4	4	4	4	4	4	4	4	4	4	4	4	4	4	4
0	3	4	3	4	4	4	3	4	4	4	4	4	4	4	4	4	4	4	4	4	4	5	3	5	4	3	4	4	4	4
0	4	3	4	2	4	4	4	4	4	4	4	4	4	4	4	4	4	4	4	4	4	4	4	4	1	4	4	5	4	4
0	2	3	4	4	3	5	4	4	5	4	3	3	4	4	4	3	4	4	3	3	4	3	3	4	3	3	3	4	4	5
0	3	3	4	4	4	4	4	4	4	4	4	4	4	4	4	4	5	4	4	3	5	3	3	3	4	3	4	4	5	5
0	4	4	3	4	4	4	4	4	4	4	3	4	4	4	4	4	4	4	4	4	4	4	4	4	4	4	3	4	4	4
0	4	4	4	4	4	4	4	4	4	4	4	4	4	4	4	4	4	4	4	4	4	3	4	4	3	3	3	4	4	4
0	3	4	4	3	4	3	4	4	4	4	3	3	4	3	4	4	4	4	4	4	4	4	4	4	4	4	4	4	5	5
0	3	4	4	4	4	4	4	4	4	4	3	4	4	4	4	4	4	3	3	3	4	4	4	4	4	4	4	4	4	4
0	4	4	4	4	4	4	4	4	4	4	3	4	4	3	4	4	4	4	4	4	4	4	4	4	4	4	3	4	4	4
0	5	5	5	5	4	4	4	5	5	4	2	1	4	5	5	3	4	4	3	3	5	3	3	4	4	3	3	3	5	5
0	4	4	4	4	4	3	3	4	4	3	4	4	4	4	4	4	4	4	4	4	4	4	4	4	4	4	4	4	4	4
0	4	4	3	4	4	3	3	4	4	4	3	4	4	4	4	4	4	4	4	4	4	4	4	4	4	4	4	4	4	4
0	3	5	3	3	5	5	5	5	5	2	1	1	4	4	4	4	4	4	4	4	4	3	4	4	4	4	4	2	4	4
0	2	4	4	4	4	4	4	4	4	4	4	4	4	4	4	4	4	4	4	4	4	4	4	4	3	2	2	2	2	4
0	4	2	4	1	5	4	4	4	4	3	4	4	4	4	4	4	2	4	4	3	4	2	4	4	3	3	1	3	4	3
0	4	4	3	3	4	4	4	4	4	3	4	4	4	4	4	3	3	3	3	3	2	3	3	2	2	4	3	4	4	4
0	3	4	3	3	4	3	4	4	4	3	4	4	4	3	4	3	4	4	3	3	4	3	4	3	3	3	3	4	4	4
0	3	4	4	3	4	3	3	3	3	3	4	4	4	4	4	4	4	4	4	4	4	4	4	4	4	4	2	3	2	4
0	4	4	4	4	4	4	4	4	4	4	4	4	4	4	4	4	4	4	4	4	4	3	4	3	3	3	3	4	4	4
0	3	2	3	3	3	3	3	3	3	3	3	3	3	3	3	3	3	3	3	3	3	3	3	3	3	3	3	3	3	3
0	3	3	5	3	5	3	3	4	4	5	4	4	5	4	4	4	4	4	4	3	4	4	4	4	3	3	4	3	5	5
0	2	4	4	4	4	4	4	4	4	4	4	2	4	4	4	4	4	4	4	4	4	4	4	4	4	3	3	4	4	4
0	2	2	4	2	4	4	4	5	5	4	1	2	4	4	4	4	4	4	4	4	4	4	4	4	4	4	4	4	4	4
0	4	3	3	4	4	5	4	4	4	3	3	3	4	4	4	4	4	3	3	3	4	2	3	3	3	2	2	4	4	4
0	4	5	4	3	5	4	2	4	4	4	4	4	4	4	4	3	4	4	3	1	4	4	4	3	5	3	4	4	4	4
0	2	3	4	4	4	4	4	4	4	4	4	4	4	4	4	4	4	4	4	4	4	4	4	4	4	4	4	4	4	4
0	3	4	4	3	4	3	4	4	4	4	3	3	4	4	4	4	4	4	4	4	4	4	4	4	4	3	3	3	4	4
0	3	5	5	5	5	4	4	4	4	3	3	3	5	5	5	3	3	3	3	4	4	4	4	3	3	4	4	4	4	4
0	3	4	2	3	4	4	4	4	4	4	2	2	3	4	4	4	4	3	4	2	4	4	4	4	4	3	4	3	4	4
0	3	3	4	4	4	4	4	4	4	4	4	4	4	4	4	4	4	4	4	4	4	4	4	4	4	3	4	3	4	4
0	4	4	4	4	4	4	4	4	4	4	4	2	4	4	4	4	4	4	4	4	4	4	4	4	3	3	3	2	3	4
0	2	1	4	1	4	4	4	4	4	4	1	1	3	4	4	4	3	4	4	2	2	4	4	4	4	4	4	2	5	5
0	3	4	4	2	4	4	4	4	4	4	4	4	4	3	4	4	4	4	4	4	4	3	4	4	4	2	2	4	4	4
0	3	4	4	4	4	3	4	4	4	4	3	4	4	4	4	4	4	4	4	4	4	4	4	4	4	4	3	4	4	4
0	4	4	3	4	4	4	4	4	4	4	2	4	4	4	4	4	4	4	4	4	4	4	4	4	4	2	2	4	4	4
0	3	5	5	3	5	3	4	5	5	3	2	3	5	4	4	4	4	4	4	3	5	3	4	4	3	3	3	3	4	4
2	5	5	4	5	5	5	5	5	5	4	4	3	4	5	5	5	5	4	4	4	5	5	5	5	5	5	4	4	5	5
2	5	5	5	5	5	5	5	5	5	5	4	4	5	5	5	5	5	5	5	5	5	5	5	5	5	3	4	4	5	5
2	5	5	5	5	5	4	4	5	5	5	5	5	5	5	5	5	5	5	4	5	5	5	5	5	5	3	5	4	5	5
2	4	5	4	4	4	4	5	5	5	5	5	5	5	5	5	5	5	5	5	4	5	5	5	5	5	3	3	3	5	5
2	5	5	5	5	5	5	5	5	5	5	5	3	3	5	5	5	5	5	5	5	5	5	5	5	5	5	5	5	5	5
2	4	5	5	5	5	5	5	5	5	5	5	5	5	5	5	5	5	5	5	5	5	5	5	5	5	5	5	4	5	5
2	5	5	5	5	5	5	5	5	5	5	5	5	5	5	5	5	5	5	5	5	5	5	5	5	5	5	5	5	5	5
2	4	5	5	5	5	5	5	5	5	5	3	4	3	4	5	5	5	5	5	5	5	5	5	5	5	4	5	3	4	5
2	4	5	5	5	5	5	5	5	5	5	5	5	5	5	5	5	5	5	5	5	5	3	5	5	3	4	4	3	5	5
2	4	4	5	4	5	5	5	5	5	4	4	4	4	4	5	5	5	4	4	5	5	5	5	5	5	5	5	4	5	5
2	4	5	4	5	4	4	4	5	5	4	5	5	5	5	5	5	5	5	5	5	5	5	5	5	5	5	5	5	5	5
2	5	5	4	5	5	5	5	5	5	5	5	5	4	4	5	5	4	4	4	4	4	5	4	4	5	5	4	5	5	5
2	5	5	5	5	5	5	5	5	5	5	5	5	5	5	5	5	5	5	5	5	5	5	5	5	4	4	4	4	5	5
2	4	4	4	4	5	5	5	5	5	3	4	5	5	5	5	5	5	5	5	5	5	5	5	5	5	5	3	5	5	5
2	5	5	5	5	4	4	4	4	4	4	4	5	4	5	5	4	5	5	5	5	5	5	5	5	4	5	4	4	5	5
2	5	5	5	5	5	5	5	5	5	5	5	5	5	5	5	5	5	5	5	5	5	5	5	5	5	4	4	3	5	5
2	4	5	5	4	5	5	4	5	5	4	4	4	5	5	5	5	5	5	5	5	5	5	5	5	4	4	4	4	5	5
2	5	4	4	5	5	4	5	5	5	4	4	4	4	4	4	5	5	5	5	5	5	5	5	5	5	4	5	4	5	5
2	5	5	5	5	5	5	5	4	4	4	4	4	4	4	4	4	4	4	5	5	5	5	5	5	5	5	5	5	5	5
2	5	5	4	5	4	4	5	5	5	5	5	5	5	5	5	5	5	5	5	5	5	5	5	5	5	5	5	5	5	5
2	4	5	5	5	5	4	5	5	5	5	5	5	5	5	5	4	5	5	5	5	5	5	5	5	4	5	5	5	5	5
2	5	5	5	5	5	5	5	5	5	5	5	5	5	5	5	5	5	5	5	5	5	5	5	5	5	5	5	5	5	5
2	5	5	5	5	5	5	5	5	5	5	5	5	5	5	5	5	5	5	5	5	5	5	5	5	5	4	4	5	5	5
2	5	4	5	5	5	5	5	5	5	5	5	5	5	5	5	5	4	4	4	4	5	5	5	5	5	4	4	5	5	5
2	4	5	5	5	5	5	5	5	5	5	5	5	5	5	5	5	5	5	5	5	5	5	5	5	5	4	4	5	5	5
2	4	5	4	5	5	5	5	5	5	5	4	4	5	5	5	5	5	5	5	5	5	4	5	5	5	4	4	4	5	5
2	5	4	5	5	4	4	4	5	5	4	3	3	5	5	5	5	5	5	5	5	5	5	5	5	4	3	4	3	5	5
2	4	5	5	5	5	5	5	5	5	5	5	5	5	5	5	5	5	5	5	5	5	5	5	4	5	4	4	2	5	5
2	2	5	4	3	4	4	5	5	5	5	5	5	5	5	5	5	5	5	5	5	5	5	5	5	5	2	5	2	5	5
2	5	5	5	5	5	5	5	5	5	4	5	5	4	5	5	5	4	4	5	4	5	5	4	5	4	4	4	5	5	5
2	4	5	5	5	5	5	5	5	5	5	4	4	5	5	5	5	5	5	5	5	5	5	5	5	4	4	5	5	5	5
2	5	5	5	5	5	5	5	5	5	5	5	5	5	5	5	5	5	5	5	5	5	5	5	5	5	5	5	5	5	5
2	5	5	5	5	5	5	5	5	5	5	5	5	5	5	5	5	5	5	5	5	5	5	5	5	4	1	1	5	5	5
2	4	5	5	5	5	5	5	5	5	5	3	3	5	5	5	5	5	5	5	5	5	5	5	5	5	5	4	5	5	5
2	4	4	4	3	4	4	5	5	5	5	5	5	5	5	5	5	5	5	5	5	5	5	5	5	5	4	4	5	5	5
2	4	5	4	4	4	4	4	5	5	5	5	5	5	5	5	5	5	5	5	5	5	5	5	5	5	5	5	5	5	5
2	5	5	5	3	5	5	5	5	5	4	5	5	5	5	5	5	5	5	5	5	5	5	5	5	5	5	5	5	5	5
2	4	4	4	4	4	4	4	5	5	5	5	5	5	5	5	5	5	5	5	5	5	5	5	5	4	5	5	4	5	5
2	4	5	5	5	5	5	5	5	5	5	5	5	5	5	5	5	5	5	5	5	5	5	5	5	5	5	4	5	5	5
2	4	5	5	4	5	5	5	5	5	5	4	4	5	5	5	5	5	5	5	5	5	5	5	5	4	4	4	5	5	5
2	4	5	5	5	5	5	5	5	5	5	4	5	5	5	5	5	4	5	5	5	5	4	4	4	4	4	4	5	4	4
2	4	5	5	5	5	4	3	5	5	4	4	4	5	5	5	5	5	5	5	5	5	5	5	4	5	5	5	5	5	5
2	4	5	4	4	5	5	5	5	5	5	5	5	5	5	5	5	5	5	4	5	5	4	4	5	5	5	5	5	5	5
2	4	5	5	5	5	5	5	5	5	5	5	5	5	5	5	5	5	5	5	5	5	4	5	5	5	5	5	5	5	5
2	4	4	4	4	4	5	4	5	5	5	5	4	4	5	5	4	5	5	5	5	5	5	5	5	5	4	4	4	4	4
2	5	5	5	5	5	5	5	5	5	5	5	5	5	5	5	5	5	5	5	5	5	5	5	5	5	5	5	2	5	5
2	4	5	5	5	5	5	5	5	5	5	5	5	5	5	5	5	5	5	5	5	5	5	5	5	4	5	5	5	5	5
2	4	5	4	5	5	5	5	5	5	5	4	4	4	4	4	5	5	5	5	5	5	4	4	5	3	4	4	4	5	5
2	5	4	4	5	5	5	5	5	5	5	5	5	5	5	5	5	5	5	5	5	5	5	5	5	5	5	5	5	5	5
2	4	5	4	5	4	4	4	5	5	5	5	5	5	5	5	5	5	5	5	5	5	5	5	5	5	5	4	3	5	5
2	4	5	3	4	4	5	5	5	5	5	5	5	5	5	5	5	5	5	5	5	5	5	5	5	5	4	4	4	4	4
2	4	5	5	4	5	5	4	5	5	5	5	5	5	5	5	5	5	5	5	5	5	5	4	5	5	5	5	4	4	4
2	5	5	5	5	5	4	4	5	5	5	5	5	5	5	5	5	5	5	5	5	5	5	5	5	5	5	5	5	5	5
2	3	5	5	1	5	5	5	5	5	5	5	5	5	5	5	5	5	5	5	5	5	5	5	5	5	5	5	3	5	5
2	5	5	5	5	5	5	5	5	5	5	4	4	5	5	5	5	5	5	5	5	5	5	5	5	5	4	4	4	4	4
2	5	5	5	5	5	5	5	5	5	5	5	5	5	5	5	5	5	5	5	4	4	4	4	4	4	4	4	4	4	5
2	4	5	5	4	5	4	5	5	5	5	5	5	5	5	5	5	5	5	5	5	5	4	5	4	5	4	4	5	5	5
2	5	5	5	5	5	5	5	5	5	5	5	5	4	5	5	5	5	5	3	5	5	4	5	5	5	5	4	2	4	5
2	4	5	4	3	5	5	5	5	5	5	4	5	4	5	5	5	5	5	5	5	5	5	5	5	5	5	4	5	5	5
2	5	5	5	5	5	5	5	5	5	5	5	5	5	5	5	5	5	5	4	5	5	5	5	5	5	5	5	5	5	5
2	4	5	5	4	5	3	3	5	5	4	5	5	4	5	5	5	4	5	4	4	5	5	5	5	5	4	4	3	5	5
2	4	4	5	4	4	5	5	5	5	5	5	5	4	5	5	5	5	5	5	5	5	5	4	5	5	5	5	5	5	5
2	5	2	5	3	5	5	5	5	5	5	5	5	5	5	5	5	5	5	5	5	5	5	5	5	5	3	3	4	5	5
2	5	2	5	1	5	5	5	4	5	5	5	5	5	5	5	5	5	5	5	5	5	5	5	5	5	5	5	5	5	5
2	5	5	5	5	5	5	5	5	5	5	5	5	5	5	5	5	5	5	5	5	5	4	5	5	5	4	4	4	5	5
2	5	5	5	5	5	4	5	5	5	5	5	5	5	5	5	5	5	5	5	5	5	5	5	4	5	5	5	5	5	5
2	5	5	5	1	5	5	5	5	5	5	5	5	5	5	5	5	5	5	5	5	5	5	5	5	5	5	5	5	5	5
2	5	5	5	5	5	5	5	5	5	5	3	3	4	5	5	5	5	5	4	4	5	4	4	5	3	4	4	4	5	5
2	5	5	5	5	5	5	5	5	5	5	5	5	5	5	5	5	5	5	5	5	5	5	5	5	5	4	4	4	5	5
2	5	5	5	5	5	5	5	5	5	5	5	5	5	5	5	5	5	5	5	5	5	5	5	5	5	5	5	4	5	5
2	5	5	5	5	5	5	5	5	5	5	5	5	5	5	5	5	5	5	5	5	5	4	5	5	5	5	5	5	5	5
2	5	5	5	5	5	5	5	5	5	5	5	5	5	5	4	4	4	4	4	4	4	4	4	4	4	4	4	4	4	4
2	4	5	5	5	5	5	5	5	5	5	5	5	5	5	5	5	5	5	5	5	5	5	5	5	5	5	5	5	5	5
2	4	5	5	5	5	5	5	5	5	4	4	4	5	5	5	5	5	5	4	4	5	5	5	5	5	5	4	4	5	5
2	4	4	5	5	5	5	5	5	5	5	5	4	4	4	5	5	5	4	4	5	4	4	5	4	4	4	4	4	4	4
2	5	5	5	5	5	5	5	5	5	5	5	5	5	5	5	5	5	5	5	5	5	5	5	5	5	5	5	5	5	5
2	5	5	5	5	5	5	5	5	5	5	4	4	5	5	5	5	5	5	5	4	5	5	5	4	3	3	3	3	4	4
2	4	4	4	5	4	5	4	5	5	5	5	5	5	5	5	5	5	5	5	5	5	5	5	5	5	5	5	5	4	4
2	5	5	5	5	5	5	5	5	5	5	5	5	5	5	5	5	5	5	5	5	5	5	5	5	5	5	5	5	5	5
2	4	5	5	5	5	4	5	4	5	4	5	5	4	5	4	5	5	5	4	4	5	5	4	5	5	5	4	4	5	5
2	3	5	5	5	4	5	5	5	5	5	4	4	5	4	5	3	5	5	5	5	5	4	4	5	5	5	4	4	5	5
2	5	5	5	5	5	5	5	5	5	5	5	5	5	5	5	4	5	4	4	4	4	4	4	4	5	5	5	5	5	5
